# Supplementary material for: COVID-19 vaccine uptake and associated factors among adolescents and youths: Findings and implications for future vaccination programmes
Source: PLOS Glob Public Health. 2023 Sep 20;3(9):e0002385. doi: 10.1371/journal.pgph.0002385 (PMC10511127; doi:10.1371/journal.pgph.0002385)
Supplement: S1 Data — (XLSX) [file pgph.0002385.s003.xlsx]

## Sheet: vaccine_uptake_data_set1
ID	AGE	GRADE	k2	a1	a2	a3	a4	a5	vaccinated	grade	sexcat	guardian	aware	inforsouce	inforsource1	inforsource2	inforsource3	pfear	psafety	pbelief1	pbelief2	psafety1	pbelief3	pbelief4	af1	af2	af3	af4	af5	af6	af7	sweight	fpc	sub_districts	k1	k3
1	14	9	0	0	0	0	0	0	0	grade 9	FEMALE	GUARDIANS	YES	No	Yes	Yes	Yes	Yes	Yes	Yes	No	Yes	Yes	Yes	NO	NO	NO	NO	YES	YES	I DONâ€™T KNOW	16.6667	0.06	3
2	13	9	1	1	1	1	1	1	1	grade 9	FEMALE	PARENTS	YES	Yes	Yes	Yes	Yes	N/A	N/A	N/A	N/A	N/A	N/A	N/A	YES	YES	YES	YES	NO	YES	NO	16.6667	0.06	3	1	1
3	14	9	0	0	0	0	0	0	0	grade 9	FEMALE	PARENTS	YES	Yes	No	No	No	N/A	N/A	N/A	N/A	N/A	N/A	N/A	NO	YES	YES	NO	YES	YES	NO	16.6667	0.06	3	1	1
4	14	9	0	1	1	1	1	1	1	grade 9	FEMALE	PARENTS	YES	Yes	No	Yes	No	N/A	N/A	N/A	N/A	N/A	N/A	N/A	YES	YES	YES	NO	I DONâ€™T KNOW	NO	NO	16.6667	0.06	1	1	0
5	13	9	0	1	0	0	0	0	1	grade 9	FEMALE	GUARDIANS	YES	No	Yes	Yes	Yes	N/A	N/A	N/A	N/A	N/A	N/A	N/A	NO	YES	NO	I DONâ€™T KNOW	NO	YES	NO	16.6667	0.06	2	1	1
6	15	9	0	1	1	1	1	0	1	grade 9	FEMALE	GUARDIANS	YES	Yes	Yes	Yes	Yes	N/A	N/A	N/A	N/A	N/A	N/A	N/A	NO	YES	NO	NO	I DONâ€™T KNOW	NO	YES	16.6667	0.06	3	1	1
7	14	9	0	0	0	0	1	0	0	grade 9	FEMALE	PARENTS	YES	No	Yes	No	Yes	Yes	No	No	No	No	No	No	NO	YES	NO	NO	YES	YES	NO	16.6667	0.06	2	1	1
8	13	9	1	1	0	1	0	0	0	grade 9	FEMALE	PARENTS	YES	Yes	No	No	No	Yes	No	No	No	No	No	No	NO	NO	YES	NO	YES	NO	YES	16.6667	0.06	2		0
9	13	9	0	0	0	0	0	0	0	grade 9	FEMALE	PARENTS	YES	No	Yes	No	No	Yes	No	No	No	No	No	No	NO	I DONâ€™T KNOW	I DONâ€™T KNOW	NO	YES	NO	NO	16.6667	0.06	3	1	1
10	13	9	0	0	0	1	0	0	0	grade 9	FEMALE	PARENTS	YES	No	Yes	No	No	Yes	No	No	No	No	No	No	NO	YES	I DONâ€™T KNOW	NO	YES	NO	NO	16.6667	0.06	2	1	1
11	14	9	1	1	1	1	1	1	1	grade 9	FEMALE	PARENTS	YES	Yes	Yes	No	No	N/A	N/A	N/A	N/A	N/A	N/A	N/A	NO	NO	NO	NO	YES	YES	NO	16.6667	0.06	3	1	1
12	13	9	1	1	0	1	0	0	0	grade 9	FEMALE	PARENTS	YES	Yes	No	No	No	Yes	No	No	No	No	No	No	NO	NO	NO	I DONâ€™T KNOW	YES	NO	NO	16.6667	0.06	3	1
13	14	9	0	0	0	0	0	0	0	grade 9	FEMALE	PARENTS	YES	Yes	Yes	Yes	Yes	Yes	No	Yes	Yes	Yes	No	Yes	YES	YES	I DONâ€™T KNOW	YES	I DONâ€™T KNOW	YES	I DONâ€™T KNOW	16.6667	0.06	1	1	1
14	14	9	0	1	0	1	1	1	1	grade 9	FEMALE	PARENTS	YES	Yes	No	Yes	No	N/A	N/A	N/A	N/A	N/A	N/A	N/A	NO	YES	YES	YES	YES	YES	NO	16.6667	0.06	3	1	1
15	14	9	0	0	0	1	0	0	0	grade 9	FEMALE	PARENTS	YES	No	Yes	Yes	Yes	Yes	No	Yes	Yes	Yes	Yes	Yes	NO	YES	NO	NO	I DONâ€™T KNOW	YES	NO	16.6667	0.06	3	1	1
16	14	9	1	1	1	1	1	1	1	grade 9	FEMALE	PARENTS	YES	No	Yes	Yes	Yes	N/A	N/A	N/A	N/A	N/A	N/A	N/A	I DONâ€™T KNOW	YES	NO	YES	I DONâ€™T KNOW	YES	NO	16.6667	0.06	3	1
17	15	9	1	1	0	1	1	0	0	grade 9	MALE	PARENTS	YES	Yes	Yes	No	No	Yes	No	Yes	Yes	No	No	Yes	YES	YES	YES	YES	YES	YES	NO	16.6667	0.06	3	1	1
18	14	9	1	1	0	0	0	0	1	grade 9	MALE	PARENTS	YES	Yes	Yes	Yes	No	N/A	N/A	N/A	N/A	N/A	N/A	N/A	YES	NO	NO	YES	YES	NO	NO	16.6667	0.06	3
19	13	9	1	1	1	1	1	1	1	grade 9	FEMALE	PARENTS	YES	Yes	Yes	No	Yes	N/A	N/A	N/A	N/A	N/A	N/A	N/A	NO	I DONâ€™T KNOW	I DONâ€™T KNOW	NO	YES	NO	NO	16.6667	0.06	3	1	1
20	14	9	1	0	0	0	0	0	0	grade 9	FEMALE	PARENTS	YES	No	Yes	Yes	Yes	Yes	No	No	No	No	No	No	NO	YES	YES	NO	YES	YES	YES	16.6667	0.06	3	1	1
21	14	9	1	0	0	0	0	0	0	grade 9	FEMALE	PARENTS	YES	Yes	No	No	No	Yes	No	No	Yes	No	No	No	NO	YES	NO	NO	I DONâ€™T KNOW	YES	NO	16.6667	0.06	3	1
22	14	9	1	1	1	1	0	1	0	grade 9	FEMALE	PARENTS	YES	Yes	Yes	Yes	Yes	N/A	N/A	N/A	N/A	N/A	N/A	N/A	NO	YES	NO	NO	YES	NO	NO	16.6667	0.06	3	1	1
23	14	9	1	0	0	0	0	0	0	grade 9	FEMALE	PARENTS	YES	Yes	No	No	No	Yes	No	No	Yes	No	No	No	NO	YES	NO	NO	I DONâ€™T KNOW	YES	NO	16.6667	0.06	3	1
24	14	9	0	1	0	0	1	0	0	grade 9	FEMALE	PARENTS	YES	No	Yes	No	No	Yes	No	No	Yes	Yes	No	No	NO	YES	NO	NO	YES	NO	NO	16.6667	0.06	2	1	1
25	14	9	1	0	0	0	1	0	0	grade 9	FEMALE	PARENTS	YES	No	No	Yes	Yes	Yes	No	No	No	No	No	Yes	NO	YES	YES	NO	YES	YES	NO	16.6667	0.06	3	1	1
26	13	9	0	0	0	0	1	0	0	grade 9	FEMALE	PARENTS	YES	Yes	Yes	Yes	Yes	Yes	No	No	No	No	No	Yes	NO	I DONâ€™T KNOW	NO	NO	YES	NO	NO	16.6667	0.06	3	0	1
27	15	9	1	1	1	1	1	1	1	grade 9	FEMALE	PARENTS	YES	Yes	Yes	No	Yes	N/A	N/A	N/A	N/A	N/A	N/A	N/A	NO	YES	YES	NO	YES	YES	YES	16.6667	0.06	3	1	1
28	15	9	1	1	0	1	1	0	0	grade 9	FEMALE	PARENTS	YES	Yes	Yes	No	Yes	No	No	No	No	Yes	No	No	NO	YES	NO	NO	YES	YES	NO	16.6667	0.06	3	1	0
29	14	9	0	0	1	1	1	1	0	grade 9	FEMALE	PARENTS	YES	Yes	Yes	Yes	No	Yes	No	No	Yes	No	No	Yes	NO	YES	NO	YES	YES	YES	NO	16.6667	0.06	3		1
30	14	9	0	1	1	1	0	1	0	grade 9	FEMALE	PARENTS	YES	Yes	Yes	Yes	Yes	Yes	No	No	No	Yes	Yes	Yes	NO	YES	YES	NO	NO	NO	NO	16.6667	0.06	3	0	1
31	13	9	0	0	0	0	1	1	0	grade 9	FEMALE	PARENTS	YES	Yes	Yes	Yes	Yes	Yes	No	No	No	No	No	Yes	NO	YES	NO	NO	YES	YES	NO	16.6667	0.06	3	1	1
32	13	9	0	0	0	0	0	0	0	grade 9	FEMALE	PARENTS	YES	No	Yes	Yes	Yes	Yes	Yes	No	Yes	Yes	Yes	Yes	YES	YES	NO	YES	YES	NO	I DONâ€™T KNOW	16.6667	0.06	3	1	1
33	15	9	1	1	1	1	1	1	1	grade 9	FEMALE	PARENTS	YES	No	Yes	No	No	N/A	N/A	N/A	N/A	N/A	N/A	N/A	NO	NO	NO	NO	YES	NO	NO	16.6667	0.06	3	1	1
34	14	9	0	0	0	0	0	0	0	grade 9	FEMALE	PARENTS	YES	No	Yes	Yes	No	Yes	No	No	No	No	No	Yes	I DONâ€™T KNOW	I DONâ€™T KNOW	I DONâ€™T KNOW	NO	YES	YES	I DONâ€™T KNOW	16.6667	0.06	3	1	1
35	14	9	0	0	0	0	0	0	0	grade 9	FEMALE	PARENTS	YES	No	No	No	Yes	No	No	No	Yes	Yes	Yes	No	NO	NO	NO	NO	YES	YES	NO	16.6667	0.06	3	0	1
36	13	9	0	0	0	0	0	1	0	grade 9	FEMALE	PARENTS	YES	Yes	No	Yes	No	No	No	No	Yes	Yes	Yes	Yes	NO	YES	YES	NO	NO	NO	NO	16.6667	0.06	3
37	14	9	1	1	0	0	0	0	0	grade 9	FEMALE	PARENTS	YES	Yes	Yes	Yes	Yes	Yes	No	Yes	Yes	Yes	Yes	Yes	NO	YES	NO	NO	YES	YES	NO	16.6667	0.06	3	1	1
38	14	9	0	1	0	0	0	0	0	grade 9	FEMALE	PARENTS	YES	No	Yes	No	No	Yes	No	No	No	No	No	No	NO	NO	NO	I DONâ€™T KNOW	NO	I DONâ€™T KNOW	NO	16.6667	0.06	3
39	14	9	0	0	0	1	0	0	0	grade 9	FEMALE	PARENTS	YES	Yes	No	No	No	Yes	No	No	No	No	No	No	NO	YES	NO	NO	YES	NO	NO	16.6667	0.06	3	1	1
40	14	9	0	0	0	0	0	0	0	grade 9	FEMALE	PARENTS	YES	Yes	Yes	Yes	Yes	No	No	No	No	Yes	No	No	NO	YES	YES	NO	YES	I DONâ€™T KNOW	NO	16.6667	0.06	3	1	1
41	13	9	1	0	0	0	0	0	0	grade 9	FEMALE	PARENTS	YES	Yes	Yes	Yes	Yes	Yes	No	No	No	No	Yes	Yes	NO	NO	NO	NO	YES	YES	NO	16.6667	0.06	3	1	1
42	14	9	0	0	0	1	1	1	1	grade 9	FEMALE	PARENTS	YES	No	No	No	Yes	N/A	N/A	N/A	N/A	N/A	N/A	N/A	NO	YES	I DONâ€™T KNOW	NO	YES	YES	NO	16.6667	0.06	3
43	14	9	1	1	0	0	1	0	0	grade 9	FEMALE	PARENTS	YES	No	Yes	No	No	Yes	No	No	No	No	No	No	NO	YES	NO	NO	I DONâ€™T KNOW	I DONâ€™T KNOW	NO	16.6667	0.06	3	1	1
44	14	9	0	0	0	0	0	0	0	grade 9	FEMALE	GUARDIANS	YES	Yes	No	No	No	Yes	No	No	No	No	No	No	NO	YES	NO	NO	I DONâ€™T KNOW	YES	I DONâ€™T KNOW	16.6667	0.06	1	1	1
45	15	9	0	0	0	0	1	0	0	grade 9	FEMALE	PARENTS	YES	No	No	No	Yes	No	No	No	No	Yes	Yes	No	NO	YES	NO	NO	NO	YES	NO	16.6667	0.06	3	0	1
46	15	9	0	0	0	0	0	0	1	grade 9	FEMALE	PARENTS	YES	No	Yes	No	No	N/A	N/A	N/A	N/A	N/A	N/A	N/A	I DONâ€™T KNOW	YES	I DONâ€™T KNOW	NO	I DONâ€™T KNOW	I DONâ€™T KNOW	I DONâ€™T KNOW	16.6667	0.06	3
47	15	9	0	0	0	0	0	0	0	grade 9	FEMALE	PARENTS	YES	No	Yes	Yes	Yes	Yes	No	No	No	Yes	No	Yes	NO	I DONâ€™T KNOW	NO	NO	YES	NO	NO	16.6667	0.06	3	1	1
48	15	9	0	0	1	0	1	0	1	grade 9	FEMALE	PARENTS	YES	Yes	No	No	No	N/A	N/A	N/A	N/A	N/A	N/A	N/A	NO	NO	NO	NO	YES	NO	NO	16.6667	0.06	1	1	1
49	14	9	1	1	0	0	1	0	0	grade 9	FEMALE	PARENTS	YES	No	No	Yes	No	No	No	No	Yes	No	No	No	NO	NO	NO	NO	YES	YES	NO	16.6667	0.06	1		1
50	13	9	0	1	0	1	1	0	0	grade 9	FEMALE	PARENTS	YES	No	Yes	No	No	Yes	No	No	No	No	No	No	NO	YES	YES	NO	YES	NO	NO	16.6667	0.06	3	1
51	14	9	1	1	1	1	1	1	1	grade 9	FEMALE	PARENTS	YES	No	Yes	No	No	N/A	N/A	N/A	N/A	N/A	N/A	N/A	NO	YES	YES	NO	I DONâ€™T KNOW	I DONâ€™T KNOW	NO	16.6667	0.06	1	1	1
52	14	9	1	1	1	1	1	1	1	grade 9	FEMALE	PARENTS	YES	Yes	No	No	No	N/A	N/A	N/A	N/A	N/A	N/A	N/A	NO	NO	NO	NO	YES	YES	NO	16.6667	0.06	1		1
53	14	9	0	1	0	0	1	1	0	grade 9	FEMALE	PARENTS	YES	No	Yes	No	No	Yes	No	No	No	No	Yes	Yes	NO	YES	I DONâ€™T KNOW	NO	NO	NO	NO	16.6667	0.06	1	1	1
54	14	9	0	0	0	0	0	0	0	grade 9	FEMALE	PARENTS	YES	No	Yes	No	No	Yes	No	No	No	No	No	No	NO	NO	I DONâ€™T KNOW	YES	YES	I DONâ€™T KNOW	NO	16.6667	0.06	1	0	1
55	13	9	0	0	0	0	1	1	0	grade 9	FEMALE	PARENTS	YES	No	Yes	No	No	Yes	No	No	No	No	No	No	NO	I DONâ€™T KNOW	I DONâ€™T KNOW	NO	YES	YES	NO	16.6667	0.06	1
56	14	9	0	0	0	0	1	0	0	grade 9	FEMALE	PARENTS	YES	No	Yes	No	No	Yes	No	Yes	Yes	Yes	Yes	Yes	NO	YES	I DONâ€™T KNOW	NO	YES	YES	NO	16.6667	0.06	1	1
57	13	9	1	1	1	1	1	1	1	grade 9	FEMALE	PARENTS	YES	Yes	No	No	No	N/A	N/A	N/A	N/A	N/A	N/A	N/A	NO	YES	NO	NO	YES	NO	NO	16.6667	0.06	1	1	0
58	15	9	0	0	0	0	0	1	0	grade 9	FEMALE	PARENTS	YES	Yes	Yes	Yes	Yes	Yes	No	No	No	No	No	No	NO	YES	YES	NO	YES	NO	NO	16.6667	0.06	3	1	1
59	13	9	1	1	0	0	1	0	0	grade 9	FEMALE	PARENTS	YES	Yes	Yes	Yes	Yes	Yes	No	No	No	No	No	Yes	NO	YES	YES	YES	YES	NO	NO	16.6667	0.06	3	1	1
60	14	9	0	1	1	1	1	1	1	grade 9	FEMALE	PARENTS	YES	Yes	No	No	No	N/A	N/A	N/A	N/A	N/A	N/A	N/A	NO	YES	NO	NO	YES	NO	NO	16.6667	0.06	1	1
61	14	9	1	0	1	0	1	0	0	grade 9	FEMALE	PARENTS	YES	No	No	No	Yes	Yes	No	No	No	No	No	No	NO	YES	NO	NO	YES	NO	NO	16.6667	0.06	1	1
62	14	9	0	1	0	1	0	0	0	grade 9	FEMALE	PARENTS	YES	Yes	No	No	No	No	No	No	No	Yes	No	No	NO	I DONâ€™T KNOW	I DONâ€™T KNOW	NO	YES	NO	NO	16.6667	0.06	1	1	1
63	13	9	1	0	0	0	0	0	1	grade 9	FEMALE	PARENTS	YES	Yes	No	No	No	N/A	N/A	N/A	N/A	N/A	N/A	N/A	NO	YES	YES	YES	NO	YES	NO	16.6667	0.06	1	0	1
64	14	9	1	0	0	0	0	0	0	grade 9	FEMALE	PARENTS	YES	No	No	Yes	No	Yes	No	No	No	No	No	No	NO	NO	YES	NO	YES	YES	NO	16.6667	0.06	1	1	1
65	14	9	1	1	0	0	1	0	1	grade 9	MALE	PARENTS	YES	Yes	No	No	No	N/A	N/A	N/A	N/A	N/A	N/A	N/A	NO	NO	NO	NO	I DONâ€™T KNOW	I DONâ€™T KNOW	NO	16.6667	0.06	2	1	0
66	14	9	0	0	1	1	1	1	1	grade 9	FEMALE	PARENTS	YES	No	Yes	Yes	Yes	Yes	No	No	No	No	No	No	NO	YES	NO	NO	NO	NO	NO	16.6667	0.06	1	1	1
67	14	9	1	1	0	0	0	1	1	grade 9	FEMALE	PARENTS	YES	No	Yes	No	No	N/A	N/A	N/A	N/A	N/A	N/A	N/A	NO	YES	I DONâ€™T KNOW	NO	I DONâ€™T KNOW	NO	I DONâ€™T KNOW	16.6667	0.06	1		1
68	14	9	0	1	0	0	1	0	0	grade 9	FEMALE	PARENTS	YES	No	No	Yes	No	No	No	Yes	No	Yes	No	No	NO	YES	YES	NO	YES	YES	NO	16.6667	0.06	1	0	1
69	13	9	0	0	0	0	0	0	0	grade 9	FEMALE	PARENTS	YES	No	No	Yes	No	Yes	Yes	No	Yes	Yes	Yes	Yes	I DONâ€™T KNOW	YES	YES	NO	NO	I DONâ€™T KNOW	I DONâ€™T KNOW	16.6667	0.06	1		1
70	18	12	1	1	0	0	1	0	0	grade 12	MALE	PARENTS	YES	No	No	No	Yes	Yes	No	No	No	No	No	No	I DONâ€™T KNOW	NO	NO	NO	YES	NO	YES	16.6667	0.06	1	1	1
71	17	12	1	1	1	1	1	1	0	grade 12	MALE	PARENTS	YES	No	Yes	No	No	N/A	N/A	N/A	N/A	N/A	N/A	N/A	YES	YES	NO	YES	YES	YES	NO	16.6667	0.06	1	1	1
72	14	9	0	0	0	0	1	0	0	grade 9	FEMALE	PARENTS	YES	No	No	No	Yes	No	No	No	No	No	No	Yes	NO	NO	NO	NO	YES	YES	NO	16.6667	0.06	1	0	1
73	13	9	0	1	0	0	1	0	0	grade 9	MALE	PARENTS	YES	No	No	Yes	Yes	No	No	No	No	Yes	No	No	YES	YES	YES	NO	YES	NO	NO	16.6667	0.06	1	1	1
74	17	12	0	0	0	0	0	0	0	grade 12	MALE	PARENTS	YES	No	Yes	No	No	Yes	No	No	No	No	No	Yes	I DONâ€™T KNOW	YES	NO	NO	YES	YES	NO	16.6667	0.06	1		1
75	17	12	1	0	0	0	0	0	0	grade 12	MALE	PARENTS	YES	No	Yes	No	No	Yes	No	No	No	No	No	No	NO	YES	NO	NO	YES	YES	NO	16.6667	0.06	1	1	1
76	18	12	0	0	0	0	0	0	0	grade 12	MALE	PARENTS	YES	No	No	Yes	No	Yes	No	No	No	No	No	No	NO	NO	NO	NO	NO	NO	NO	16.6667	0.06	1	1
77	18	12	0	1	0	0	1	1	0	grade 12	MALE	PARENTS	YES	No	No	Yes	No	Yes	No	No	No	No	No	No	NO	NO	NO	YES	YES	NO	NO	16.6667	0.06	1	1
78	14	9	1	1	0	1	1	1	0	grade 9	MALE	PARENTS	YES	No	No	No	Yes	Yes	No	No	No	No	No	No	NO	NO	NO	NO	NO	NO	NO	16.6667	0.06	1	0	1
79	13	9	0	0	0	0	0	0	0	grade 9	FEMALE	PARENTS	YES	Yes	No	No	No	No	No	No	No	Yes	No	No	NO	NO	NO	NO	YES	NO	NO	16.6667	0.06	2	1
80	14	9	1	1	0	0	1	0	0	grade 9	MALE	PARENTS	YES	No	Yes	No	Yes	Yes	No	No	No	Yes	No	No	I DONâ€™T KNOW	YES	NO	YES	YES	NO	NO	16.6667	0.06	2	1	1
81	13	9	1	1	0	0	0	0	0	grade 9	MALE	PARENTS	YES	Yes	No	Yes	Yes	Yes	No	No	No	Yes	No	Yes	NO	YES	NO	YES	YES	NO	NO	16.6667	0.06	2	1	1
82	18	12	0	0	0	0	1	1	0	grade 12	FEMALE	PARENTS	YES	No	Yes	No	No	Yes	No	No	No	No	No	No	NO	YES	NO	NO	YES	YES	NO	16.6667	0.06	2	1	1
83	17	12	0	0	0	0	1	0	0	grade 12	FEMALE	PARENTS	YES	No	No	Yes	No	Yes	No	No	Yes	No	No	No	YES	YES	NO	YES	YES	NO	NO	16.6667	0.06	2		1
84	17	12	0	1	1	1	1	1	1	grade 12	FEMALE	PARENTS	YES	No	No	Yes	No	N/A	N/A	N/A	N/A	N/A	N/A	N/A	NO	YES	NO	NO	I DONâ€™T KNOW	YES	NO	16.6667	0.06	2	1	1
85	17	12	1	1	1	1	1	1	0	grade 12	FEMALE	PARENTS	YES	Yes	Yes	Yes	Yes	N/A	N/A	N/A	N/A	N/A	N/A	N/A	YES	YES	YES	YES	I DONâ€™T KNOW	YES	YES	16.6667	0.06	2	1	1
86	18	12	0	0	0	0	0	0	0	grade 12	FEMALE	PARENTS	YES	No	Yes	Yes	Yes	Yes	Yes	Yes	No	No	No	No	YES	YES	YES	YES	YES	NO	NO	16.6667	0.06	2	0	1
87	14	9	0	0	0	0	0	0	0	grade 9	FEMALE	PARENTS	YES	No	No	Yes	No	No	No	Yes	No	No	No	No	NO	NO	NO	NO	NO	YES	NO	16.6667	0.06	2	1
88	16	9	0	1	0	1	1	1	0	grade 9	FEMALE	PARENTS	YES	No	Yes	No	No	No	No	Yes	No	No	No	No	NO	YES	NO	NO	YES	YES	NO	16.6667	0.06	2	1
89	13	9	0	1	0	1	1	0	0	grade 9	MALE	PARENTS	YES	No	No	No	Yes	Yes	No	No	No	No	No	No	NO	YES	I DONâ€™T KNOW	NO	YES	NO	NO	16.6667	0.06	2	1	1
90	15	9	1	1	0	1	1	1	0	grade 9	FEMALE	PARENTS	YES	Yes	No	No	No	N/A	N/A	N/A	N/A	N/A	N/A	N/A	NO	YES	NO	NO	YES	NO	NO	16.6667	0.06	2	1	1
91	14	9	1	1	1	1	1	1	1	grade 9	MALE	PARENTS	YES	Yes	No	No	No	N/A	N/A	N/A	N/A	N/A	N/A	N/A	NO	YES	I DONâ€™T KNOW	NO	NO	YES	NO	16.6667	0.06	2	1	1
92	15	10	1	1	1	1	1	1	0	grade 10	MALE	PARENTS	YES	No	No	No	Yes	Yes	No	No	No	No	No	No	NO	YES	NO	YES	YES	NO	NO	16.6667	0.06	2	0	1
93	16	12	1	1	0	1	0	0	0	grade 12	FEMALE	PARENTS	YES	No	Yes	No	No	Yes	No	No	No	No	No	No	NO	YES	NO	NO	YES	NO	NO	16.6667	0.06	2		1
94	16	12	0	1	0	0	1	0	0	grade 12	FEMALE	PARENTS	YES	No	No	Yes	No	Yes	No	No	No	No	No	No	NO	NO	NO	YES	YES	NO	NO	16.6667	0.06	2	1
95	17	12	0	1	0	0	1	1	0	grade 12	FEMALE	PARENTS	YES	No	No	Yes	No	Yes	No	No	No	No	No	No	NO	NO	NO	NO	YES	NO	NO	16.6667	0.06	2	1	1
96	18	12	0	0	0	0	1	0	0	grade 12	FEMALE	PARENTS	YES	Yes	Yes	Yes	Yes	No	No	No	No	No	Yes	Yes	NO	YES	YES	YES	YES	YES	NO	16.6667	0.06	2	1	1
97	15	12	1	1	1	1	1	0	0	grade 12	FEMALE	PARENTS	YES	Yes	Yes	No	Yes	Yes	No	No	No	No	No	Yes	NO	YES	NO	NO	YES	I DONâ€™T KNOW	NO	16.6667	0.06	2	1	1
98	14	10	0	1	0	1	0	0	0	grade 10	FEMALE	PARENTS	YES	Yes	No	No	No	N/A	N/A	N/A	N/A	N/A	N/A	N/A	NO	YES	YES	NO	YES	NO	NO	16.6667	0.06	2		1
99	13	10	1	0	0	1	0	1	0	grade 10	FEMALE	PARENTS	YES	Yes	No	No	No	Yes	No	No	No	No	No	No	NO	YES	NO	NO	NO	NO	NO	16.6667	0.06	2		1
100	16	10	0	0	0	0	1	0	0	grade 10	FEMALE	PARENTS	YES	No	No	Yes	No	No	Yes	No	No	No	No	No	NO	YES	NO	NO	YES	NO	YES	16.6667	0.06	2		1
101	18	12	0	1	0	0	1	0	0	grade 12	FEMALE	PARENTS	YES	No	Yes	No	No	Yes	No	No	No	No	No	No	YES	YES	YES	YES	YES	NO	NO	16.6667	0.06	2	1	1
102	16	12	0	1	0	0	1	0	0	grade 12	FEMALE	PARENTS	YES	No	Yes	No	No	Yes	No	No	No	No	No	No	NO	YES	YES	NO	YES	NO	NO	16.6667	0.06	2	1	1
103	15	9	1	1	1	1	1	0	1	grade 9	MALE	PARENTS	YES	Yes	Yes	No	Yes	N/A	N/A	N/A	N/A	N/A	N/A	N/A	NO	YES	YES	NO	NO	YES	I DONâ€™T KNOW	16.6667	0.06	2	1	0
104	14	9	0	0	0	0	0	0	0	grade 9	FEMALE	PARENTS	YES	No	No	Yes	Yes	No	No	No	No	No	Yes	No	NO	YES	NO	NO	YES	NO	NO	16.6667	0.06	2	1
105	16	9	0	0	0	0	0	0	0	grade 9	MALE	GUARDIANS	YES	Yes	Yes	Yes	Yes	Yes	No	No	Yes	Yes	Yes	Yes	NO	I DONâ€™T KNOW	NO	NO	YES	NO	NO	16.6667	0.06	2	1	1
106	16	9	1	1	1	1	1	1	0	grade 9	FEMALE	GUARDIANS	YES	No	Yes	No	No	Yes	No	Yes	No	Yes	No	No	YES	YES	YES	YES	YES	YES	YES	16.6667	0.06	1	1	1
107	15	9	0	0	0	0	0	1	0	grade 9	MALE	GUARDIANS	YES	Yes	Yes	Yes	Yes	Yes	No	No	No	No	No	No	NO	I DONâ€™T KNOW	I DONâ€™T KNOW	NO	YES	NO	NO	16.6667	0.06	1	1	1
108	15	9	0	1	1	1	1	1	0	grade 9	MALE	PARENTS	YES	Yes	No	Yes	No	Yes	No	Yes	No	Yes	Yes	No	I DONâ€™T KNOW	YES	YES	NO	YES	NO	NO	16.6667	0.06	1	1
109	14	9	1	0	0	1	1	0	0	grade 9	FEMALE	GUARDIANS	YES	No	No	Yes	No	Yes	No	No	No	No	No	No	NO	NO	NO	NO	YES	NO	NO	16.6667	0.06	1	1	1
110	14	9	1	1	0	1	1	1	0	grade 9	FEMALE	PARENTS	YES	No	No	Yes	No	Yes	No	No	No	No	No	No	NO	NO	NO	NO	YES	NO	NO	16.6667	0.06	1	1	1
111	15	9	1	1	0	0	0	0	0	grade 9	MALE	PARENTS	YES	Yes	Yes	Yes	Yes	Yes	No	No	No	No	No	No	NO	NO	NO	NO	YES	NO	NO	16.6667	0.06	1		1
112	15	9	0	0	0	0	0	0	0	grade 9	FEMALE	PARENTS	YES	No	Yes	No	No	No	No	No	No	Yes	Yes	Yes	NO	NO	NO	NO	YES	NO	NO	16.6667	0.06	1		1
113	15	9	0	0	0	0	0	0	1	grade 9	FEMALE	PARENTS	YES	No	Yes	No	No	Yes	No	No	No	No	No	No	I DONâ€™T KNOW	YES	YES	I DONâ€™T KNOW	I DONâ€™T KNOW	I DONâ€™T KNOW	I DONâ€™T KNOW	16.6667	0.06	1	1	1
114	19	9	1	1	1	1	1	1	0	grade 9	FEMALE	PARENTS	YES	Yes	No	No	No	No	No	Yes	No	No	No	No	NO	NO	NO	I DONâ€™T KNOW	YES	NO	NO	16.6667	0.06	1	1
115	15	9	0	0	0	0	0	0	0	grade 9	FEMALE	PARENTS	YES	No	Yes	No	No	Yes	No	No	No	No	No	Yes	NO	NO	NO	NO	YES	NO	NO	16.6667	0.06	1	1	1
116	15	9	0	0	0	0	0	0	0	grade 9	FEMALE	PARENTS	YES	No	Yes	No	No	Yes	No	No	No	No	No	Yes	NO	NO	NO	NO	YES	NO	NO	16.6667	0.06	1	1	1
117	15	9	1	1	1	1	1	1	0	grade 9	FEMALE	PARENTS	YES	No	Yes	No	No	Yes	No	No	No	No	No	No	NO	YES	NO	NO	YES	NO	NO	16.6667	0.06	1	1	1
118	14	9	0	1	0	0	1	0	0	grade 9	FEMALE	PARENTS	YES	No	Yes	No	No	No	No	No	No	No	Yes	No	NO	NO	NO	NO	YES	NO	NO	16.6667	0.06	1	1	1
119	14	9	0	0	0	0	0	0	0	grade 9	FEMALE	PARENTS	YES	Yes	Yes	Yes	No	No	No	No	No	Yes	Yes	No	NO	YES	NO	NO	YES	NO	NO	16.6667	0.06	1	1	1
120	14	9	0	0	0	1	1	0	0	grade 9	FEMALE	PARENTS	YES	No	Yes	No	Yes	No	No	No	No	Yes	No	No	YES	YES	YES	YES	YES	YES	NO	16.6667	0.06	1	1	1
121	14	9	0	0	0	0	0	0	0	grade 9	MALE	PARENTS	YES	No	Yes	No	Yes	Yes	No	Yes	No	No	No	No	NO	NO	NO	NO	NO	NO	NO	16.6667	0.06	1	1	1
122	14	9	0	0	0	0	0	0	0	grade 9	MALE	PARENTS	YES	Yes	Yes	No	No	Yes	No	No	No	No	No	No	NO	NO	NO	NO	NO	NO	NO	16.6667	0.06	2	1	1
123	16	9	0	1	0	0	1	0	0	grade 9	FEMALE	PARENTS	YES	Yes	No	No	No	Yes	No	No	No	No	No	No	NO	NO	NO	NO	YES	NO	NO	16.6667	0.06	2	1	1
124	15	9	0	0	0	0	1	0	0	grade 9	FEMALE	PARENTS	YES	Yes	Yes	Yes	Yes	No	No	No	Yes	No	No	No	NO	YES	YES	NO	I DONâ€™T KNOW	YES	NO	16.6667	0.06	3	1	1
125	16	9	1	1	0	1	1	1	1	grade 9	MALE	PARENTS	YES	No	Yes	No	No	N/A	N/A	N/A	N/A	N/A	N/A	N/A	NO	I DONâ€™T KNOW	NO	NO	YES	NO	NO	16.6667	0.06	1	1
126	16	9	0	0	0	0	0	0	0	grade 9	MALE	PARENTS	YES	No	Yes	No	No	No	No	No	Yes	No	No	No	NO	YES	YES	NO	YES	YES	NO	16.6667	0.06	1	1	1
127	15	9	0	1	0	1	1	0	0	grade 9	MALE	PARENTS	YES	Yes	Yes	No	No	Yes	No	No	No	No	No	No	NO	NO	NO	NO	YES	YES	I DONâ€™T KNOW	16.6667	0.06	1	1	1
128	18	9	0	1	0	1	0	0	0	grade 9	MALE	PARENTS	YES	No	Yes	Yes	Yes	Yes	No	No	No	No	No	No	NO	NO	NO	NO	NO	YES	NO	16.6667	0.06	1	1	1
129	14	9	0	1	0	1	0	0	0	grade 9	MALE	PARENTS	YES	Yes	Yes	Yes	Yes	Yes	Yes	No	No	No	No	No	NO	YES	YES	I DONâ€™T KNOW	NO	NO	I DONâ€™T KNOW	16.6667	0.06	1	1	1
130	14	9	0	0	0	0	0	0	0	grade 9	MALE	PARENTS	YES	No	Yes	No	Yes	Yes	No	No	No	No	No	No	NO	NO	NO	NO	NO	YES	NO	16.6667	0.06	1	1	1
131	17	9	0	1	0	0	0	0	0	grade 9	MALE	GUARDIANS	YES	Yes	Yes	Yes	Yes	Yes	No	No	No	No	No	No	NO	I DONâ€™T KNOW	I DONâ€™T KNOW	I DONâ€™T KNOW	NO	I DONâ€™T KNOW	I DONâ€™T KNOW	16.6667	0.06	1	1	1
132	18	9	0	0	0	0	0	0	0	grade 9	FEMALE	GUARDIANS	YES	No	Yes	No	No	Yes	No	No	No	No	No	No	NO	NO	NO	NO	NO	NO	NO	16.6667	0.06	1	1	1
133	18	12	1	0	0	0	0	0	0	grade 12	FEMALE	GUARDIANS	YES	No	Yes	No	No	No	No	No	Yes	No	No	No	NO	NO	NO	NO	YES	I DONâ€™T KNOW	NO	16.6667	0.06	1	1	1
134	17	12	0	1	1	1	1	0	1	grade 12	FEMALE	PARENTS	YES	Yes	No	No	Yes	Yes	No	No	No	No	Yes	No	NO	YES	NO	NO	NO	YES	NO	16.6667	0.06	1	1	1
135	16	12	0	0	0	0	1	0	0	grade 12	FEMALE	PARENTS	YES	No	Yes	No	No	Yes	No	Yes	No	No	No	No	YES	I DONâ€™T KNOW	YES	I DONâ€™T KNOW	NO	NO	NO	16.6667	0.06	1	1	1
136	18	12	0	0	0	0	1	0	0	grade 12	FEMALE	GUARDIANS	YES	No	Yes	No	No	Yes	No	Yes	No	No	No	No	YES	NO	I DONâ€™T KNOW	YES	I DONâ€™T KNOW	I DONâ€™T KNOW	NO	16.6667	0.06	1	1	1
137	16	12	0	0	0	0	0	0	1	grade 12	FEMALE	GUARDIANS	YES	No	Yes	No	No	N/A	N/A	N/A	N/A	N/A	N/A	N/A	I DONâ€™T KNOW	NO	YES	I DONâ€™T KNOW	I DONâ€™T KNOW	I DONâ€™T KNOW	NO	16.6667	0.06	1	1	1
138	18	11	1	1	1	1	1	1	1	grade 11	FEMALE	GUARDIANS	YES	Yes	No	No	No	N/A	N/A	N/A	N/A	N/A	N/A	N/A	NO	YES	YES	NO	YES	NO	NO	16.6667	0.06	1	1	1
139	17	12	0	1	0	1	1	0	0	grade 12	FEMALE	PARENTS	YES	No	Yes	No	No	Yes	No	No	No	No	Yes	No	NO	YES	NO	NO	YES	NO	NO	16.6667	0.06	1	1	1
140	16	12	0	0	0	0	1	0	0	grade 12	FEMALE	PARENTS	YES	No	Yes	No	No	Yes	No	No	No	Yes	No	No	NO	YES	NO	NO	NO	YES	NO	16.6667	0.06	1	1	1
141	18	12	0	1	1	1	1	1	1	grade 12	FEMALE	GUARDIANS	YES	No	Yes	No	No	N/A	N/A	N/A	N/A	N/A	N/A	N/A	NO	YES	YES	YES	NO	YES	NO	16.6667	0.06	1	1	1
142	17	12	0	0	0	0	0	0	0	grade 12	FEMALE	GUARDIANS	YES	No	Yes	No	No	Yes	No	No	No	Yes	No	Yes	NO	YES	YES	YES	YES	NO	NO	16.6667	0.06	1	1	1
143	17	12	0	1	1	1	1	1	0	grade 12	FEMALE	PARENTS	YES	No	Yes	No	No	Yes	No	No	No	No	No	No	NO	NO	I DONâ€™T KNOW	NO	YES	NO	YES	16.6667	0.06	1	0	1
144	17	11	0	0	0	0	1	0	0	grade 11	FEMALE	PARENTS	YES	No	No	No	Yes	No	No	No	No	No	No	Yes	YES	YES	NO	YES	YES	YES	YES	16.6667	0.06	1	1	1
145	17	11	0	0	0	0	0	0	0	grade 11	FEMALE	PARENTS	YES	No	No	Yes	No	No	No	No	No	Yes	No	No	YES	YES	NO	I DONâ€™T KNOW	YES	YES	YES	16.6667	0.06	1	1	1
146	19	12	0	1	1	1	1	1	0	grade 12	FEMALE	PARENTS	YES	No	Yes	No	No	No	No	Yes	No	Yes	No	Yes	NO	YES	NO	NO	NO	YES	NO	16.6667	0.06	1	1	1
147	17	12	0	0	1	1	1	1	1	grade 12	FEMALE	PARENTS	YES	No	Yes	No	No	N/A	N/A	N/A	N/A	N/A	N/A	N/A	NO	YES	YES	NO	NO	YES	NO	16.6667	0.06	1	1	1
148	16	12	1	1	1	1	1	1	1	grade 12	FEMALE	PARENTS	YES	Yes	No	Yes	Yes	N/A	N/A	N/A	N/A	N/A	N/A	N/A	NO	YES	YES	NO	NO	YES	NO	16.6667	0.06	1	1	1
149	17	12	1	1	0	1	1	0	0	grade 12	FEMALE	PARENTS	YES	Yes	No	Yes	Yes	Yes	No	No	No	No	No	Yes	NO	YES	NO	YES	YES	NO	NO	16.6667	0.06	1	1	1
150	17	12	1	1	1	1	1	1	0	grade 12	FEMALE	PARENTS	YES	No	Yes	No	No	N/A	N/A	N/A	N/A	N/A	N/A	N/A	I DONâ€™T KNOW	YES	I DONâ€™T KNOW	NO	YES	YES	NO	16.6667	0.06	1	1	0
151	16	11	1	1	1	1	1	1	0	grade 11	FEMALE	GUARDIANS	YES	Yes	Yes	Yes	Yes	N/A	N/A	N/A	N/A	N/A	N/A	N/A	NO	NO	NO	NO	YES	NO	NO	16.6667	0.06	1
152	19	11	1	1	1	1	1	1	0	grade 11	FEMALE	PARENTS	YES	No	No	Yes	No	No	No	No	No	Yes	No	No	NO	NO	NO	NO	NO	NO	NO	16.6667	0.06	2	1	1
153	19	11	0	0	0	0	1	0	0	grade 11	FEMALE	PARENTS	YES	Yes	No	No	No	Yes	No	No	No	No	No	No	NO	NO	NO	NO	YES	NO	NO	16.6667	0.06	2	0	1
154	18	12	0	1	0	0	1	1	0	grade 12	FEMALE	PARENTS	YES	No	No	Yes	No	Yes	No	No	No	No	No	No	NO	YES	YES	NO	YES	NO	NO	16.6667	0.06	2	1	1
155	18	11	0	0	0	0	0	0	0	grade 11	MALE	PARENTS	YES	No	No	No	Yes	No	Yes	No	No	No	No	No	NO	I DONâ€™T KNOW	I DONâ€™T KNOW	NO	YES	YES	NO	16.6667	0.06	2	1
156	15	10	0	0	0	0	1	0	0	grade 10	MALE	PARENTS	YES	No	Yes	No	No	Yes	No	No	No	No	No	No	NO	NO	NO	YES	YES	YES	NO	16.6667	0.06	2	0	1
157	16	11	0	0	1	0	1	1	0	grade 11	MALE	PARENTS	YES	No	Yes	No	No	N/A	N/A	N/A	N/A	N/A	N/A	N/A	NO	YES	NO	NO	YES	NO	NO	16.6667	0.06	2	0	1
158	16	11	0	1	1	1	1	1	0	grade 11	FEMALE	PARENTS	YES	Yes	No	No	No	Yes	No	No	No	No	No	No	YES	YES	NO	NO	NO	YES	NO	16.6667	0.06	2	1	1
159	21	12	1	1	0	1	1	1	1	grade 12	MALE	PARENTS	YES	No	Yes	No	No	N/A	N/A	N/A	N/A	N/A	N/A	N/A	NO	YES	NO	NO	YES	NO	NO	16.6667	0.06	2	1
160	17	12	1	0	0	0	0	0	0	grade 12	MALE	PARENTS	YES	Yes	Yes	Yes	Yes	N/A	N/A	N/A	N/A	N/A	N/A	N/A	NO	YES	I DONâ€™T KNOW	YES	NO	YES	NO	16.6667	0.06	2	1
161	15	9	1	1	1	1	1	0	1	grade 9	FEMALE	PARENTS	YES	Yes	Yes	Yes	Yes	N/A	N/A	N/A	N/A	N/A	N/A	N/A	I DONâ€™T KNOW	YES	I DONâ€™T KNOW	NO	YES	NO	NO	16.6667	0.06	2	1	0
162	13	9	0	1	0	0	1	0	0	grade 9	FEMALE	PARENTS	YES	Yes	Yes	Yes	Yes	Yes	No	No	No	Yes	No	Yes	NO	YES	NO	NO	NO	NO	NO	16.6667	0.06	2	1	1
163	13	9	0	1	0	1	1	1	0	grade 9	FEMALE	PARENTS	YES	Yes	Yes	Yes	Yes	Yes	Yes	No	No	No	Yes	Yes	YES	YES	NO	I DONâ€™T KNOW	NO	NO	NO	16.6667	0.06	2	1
164	15	9	0	0	0	1	1	0	1	grade 9	FEMALE	GUARDIANS	YES	Yes	Yes	Yes	Yes	N/A	N/A	N/A	N/A	N/A	N/A	N/A	NO	YES	NO	NO	NO	YES	NO	16.6667	0.06	1	1	1
165	14	9	0	0	0	1	1	0	0	grade 9	FEMALE	PARENTS	YES	Yes	No	No	Yes	Yes	No	No	No	No	No	Yes	NO	YES	NO	NO	NO	NO	NO	16.6667	0.06	1	1
166	16	11	0	0	0	0	1	0	0	grade 11	FEMALE	PARENTS	YES	No	Yes	No	No	No	No	No	No	No	No	Yes	YES	YES	NO	YES	NO	YES	YES	16.6667	0.06	1	1	1
167	17	11	0	0	0	0	1	0	0	grade 11	FEMALE	PARENTS	YES	No	Yes	No	No	No	No	No	No	No	No	Yes	YES	YES	YES	YES	YES	YES	NO	16.6667	0.06	2	1	1
168	15	9	0	1	0	0	0	0	0	grade 9	FEMALE	PARENTS	YES	No	Yes	No	No	No	No	Yes	No	No	No	No	NO	YES	NO	YES	NO	I DONâ€™T KNOW	NO	16.6667	0.06	1	1	1
169	17	12	0	1	1	1	1	1	0	grade 12	FEMALE	PARENTS	YES	Yes	Yes	Yes	Yes	N/A	N/A	N/A	N/A	N/A	N/A	N/A	NO	NO	NO	YES	YES	YES	NO	16.6667	0.06	1	1	0
170	17	12	0	1	1	1	1	1	0	grade 12	FEMALE	PARENTS	YES	Yes	Yes	Yes	No	Yes	No	No	No	Yes	No	No	NO	YES	YES	YES	YES	YES	NO	16.6667	0.06	2	1	1
171	17	12	0	0	0	0	1	1	0	grade 12	FEMALE	GUARDIANS	YES	Yes	Yes	Yes	Yes	Yes	No	Yes	No	Yes	No	Yes	NO	YES	NO	YES	I DONâ€™T KNOW	NO	NO	16.6667	0.06	2	1	1
172	18	12	0	1	0	0	1	0	0	grade 12	FEMALE	PARENTS	YES	Yes	Yes	Yes	Yes	No	Yes	No	Yes	Yes	No	No	NO	NO	NO	NO	YES	NO	NO	16.6667	0.06	3		1
173	18	12	0	1	0	0	0	0	1	grade 12	FEMALE	PARENTS	YES	Yes	Yes	No	No	N/A	N/A	N/A	N/A	N/A	N/A	N/A	YES	YES	YES	YES	YES	YES	NO	16.6667	0.06	1	1	1
174	15	9	0	0	0	0	0	0	0	grade 9	FEMALE	GUARDIANS	YES	Yes	No	Yes	Yes	No	No	No	No	Yes	No	No	NO	YES	NO	NO	YES	NO	NO	16.6667	0.06	1		1
175	15	9	0	0	0	0	1	0	0	grade 9	FEMALE	PARENTS	YES	Yes	No	No	Yes	Yes	No	No	No	No	No	No	NO	YES	I DONâ€™T KNOW	NO	YES	NO	NO	16.6667	0.06	1	1
176	14	9	0	0	0	0	0	0	0	grade 9	FEMALE	PARENTS	YES	Yes	Yes	Yes	Yes	No	No	No	No	Yes	No	Yes	NO	YES	YES	I DONâ€™T KNOW	I DONâ€™T KNOW	I DONâ€™T KNOW	I DONâ€™T KNOW	16.6667	0.06	1	1
177	15	9	0	0	0	0	0	0	0	grade 9	FEMALE	PARENTS	YES	No	Yes	Yes	Yes	No	No	No	Yes	Yes	No	No	NO	NO	YES	NO	NO	YES	NO	16.6667	0.06	1
178	16	11	0	0	0	1	0	1	0	grade 11	FEMALE	PARENTS	YES	Yes	Yes	Yes	Yes	No	No	No	No	Yes	No	No	NO	YES	NO	NO	NO	YES	NO	16.6667	0.06	1	1
179	13	9	1	1	1	1	1	1	1	grade 9	FEMALE	PARENTS	YES	Yes	Yes	Yes	Yes	N/A	N/A	N/A	N/A	N/A	N/A	N/A	NO	YES	NO	YES	I DONâ€™T KNOW	YES	YES	16.6667	0.06	1	1	0
180	15	9	1	1	1	1	1	1	1	grade 9	FEMALE	PARENTS	YES	Yes	Yes	Yes	Yes	N/A	N/A	N/A	N/A	N/A	N/A	N/A	I DONâ€™T KNOW	I DONâ€™T KNOW	NO	NO	I DONâ€™T KNOW	YES	YES	16.6667	0.06	1	1	0
181	13	9	0	1	0	0	1	0	0	grade 9	FEMALE	PARENTS	YES	No	No	Yes	Yes	No	No	No	Yes	Yes	No	No	NO	YES	NO	YES	YES	NO	NO	16.6667	0.06	1	1	1
182	13	9	0	1	0	1	1	0	0	grade 9	FEMALE	PARENTS	YES	No	Yes	Yes	Yes	No	No	Yes	No	No	No	No	I DONâ€™T KNOW	YES	NO	YES	NO	I DONâ€™T KNOW	NO	16.6667	0.06	1	1	0
183	14	9	0	0	0	0	0	0	0	grade 9	FEMALE	PARENTS	YES	Yes	Yes	Yes	Yes	No	No	Yes	Yes	Yes	No	Yes	I DONâ€™T KNOW	NO	NO	I DONâ€™T KNOW	YES	YES	NO	16.6667	0.06	1	1	1
184	13	9	0	0	0	0	0	0	0	grade 9	FEMALE	PARENTS	YES	Yes	Yes	Yes	Yes	Yes	No	No	No	No	No	No	NO	YES	I DONâ€™T KNOW	YES	YES	NO	NO	16.6667	0.06	1	1
185	17	11	1	1	1	1	1	1	1	grade 11	FEMALE	PARENTS	YES	No	Yes	No	No	N/A	N/A	N/A	N/A	N/A	N/A	N/A	NO	YES	YES	NO	YES	NO	NO	16.6667	0.06	1	0	1
186	18	12	0	0	0	0	0	0	0	grade 12	FEMALE	PARENTS	YES	No	Yes	Yes	Yes	Yes	Yes	No	No	Yes	Yes	Yes	NO	YES	YES	NO	YES	NO	NO	16.6667	0.06	1	1	1
187	18	12	1	1	1	1	1	1	0	grade 12	FEMALE	PARENTS	YES	Yes	Yes	Yes	Yes	N/A	N/A	N/A	N/A	N/A	N/A	N/A	NO	YES	NO	NO	YES	NO	NO	16.6667	0.06	1	1
188	14	9	1	0	1	1	1	1	1	grade 9	FEMALE	PARENTS	YES	Yes	No	Yes	No	N/A	N/A	N/A	N/A	N/A	N/A	N/A	NO	I DONâ€™T KNOW	NO	NO	YES	NO	NO	16.6667	0.06	1	1
189	15	9	0	0	0	0	0	0	0	grade 9	FEMALE	PARENTS	YES	No	No	No	Yes	Yes	No	No	No	No	No	No	NO	NO	NO	NO	YES	I DONâ€™T KNOW	NO	16.6667	0.06	1	1
190	13	9	0	0	0	0	1	0	0	grade 9	FEMALE	PARENTS	YES	No	Yes	Yes	Yes	No	No	No	Yes	No	No	No	NO	NO	YES	NO	NO	YES	NO	16.6667	0.06	1	1	0
191	15	9	0	0	0	0	0	0	0	grade 9	FEMALE	PARENTS	YES	No	Yes	No	Yes	No	No	Yes	No	No	No	No	NO	YES	NO	NO	YES	NO	NO	16.6667	0.06	1	1
192	16	9	0	1	0	1	1	1	0	grade 9	FEMALE	PARENTS	YES	No	No	No	Yes	Yes	No	No	No	No	No	No	NO	YES	YES	NO	NO	I DONâ€™T KNOW	NO	16.6667	0.06	1	1	1
193	13	9	0	1	0	0	1	0	0	grade 9	FEMALE	PARENTS	YES	Yes	No	No	Yes	No	No	No	No	No	Yes	Yes	NO	YES	NO	NO	YES	YES	NO	16.6667	0.06	1	1	1
194	14	9	0	0	0	0	0	0	0	grade 9	FEMALE	PARENTS	YES	Yes	Yes	Yes	Yes	Yes	Yes	No	Yes	Yes	Yes	Yes	NO	YES	NO	NO	YES	YES	NO	16.6667	0.06	1	1	1
195	16	11	0	0	0	0	1	0	0	grade 11	MALE	PARENTS	YES	No	Yes	No	No	No	Yes	Yes	No	Yes	No	No	NO	YES	NO	NO	YES	NO	NO	16.6667	0.06	1	1	1
196	15	9	0	1	1	0	0	0	0	grade 9	FEMALE	PARENTS	YES	No	Yes	No	No	No	No	No	No	Yes	No	No	NO	NO	NO	NO	YES	NO	NO	16.6667	0.06	1	1	1
197	15	9	0	1	0	0	1	0	0	grade 9	FEMALE	PARENTS	YES	No	No	Yes	No	No	No	No	No	No	No	Yes	NO	NO	NO	NO	YES	I DONâ€™T KNOW	NO	16.6667	0.06	1	1
198	14	9	0	1	0	0	0	0	0	grade 9	MALE	PARENTS	YES	Yes	No	No	No	Yes	Yes	No	No	No	No	Yes	NO	YES	NO	NO	YES	NO	NO	16.6667	0.06	1	1
199	13	9	1	1	1	1	1	1	0	grade 9	FEMALE	PARENTS	YES	Yes	No	No	No	N/A	N/A	N/A	N/A	N/A	N/A	N/A	NO	YES	NO	NO	YES	NO	NO	16.6667	0.06	1	1	0
200	14	9	1	1	1	1	1	1	1	grade 9	FEMALE	PARENTS	YES	Yes	No	No	No	Yes	No	No	No	No	No	No	NO	YES	NO	NO	YES	YES	NO	16.6667	0.06	1	1	0
201	14	9	1	1	0	1	1	0	0	grade 9	FEMALE	PARENTS	YES	Yes	No	No	No	Yes	No	No	No	No	No	No	NO	YES	NO	NO	YES	YES	NO	16.6667	0.06	1	0	1
202	15	9	0	0	0	0	1	0	0	grade 9	FEMALE	PARENTS	YES	No	Yes	No	Yes	Yes	No	No	No	No	No	No	NO	YES	NO	NO	YES	NO	NO	16.6667	0.06	1	0
203	16	11	0	0	0	0	0	0	0	grade 11	MALE	PARENTS	YES	Yes	No	No	No	Yes	No	No	No	No	No	No	YES	NO	NO	NO	NO	NO	NO	16.6667	0.06	1	1	1
204	14	10	1	1	0	0	1	0	0	grade 10	FEMALE	PARENTS	YES	No	Yes	No	No	Yes	No	No	No	No	No	No	NO	YES	NO	NO	YES	NO	NO	16.6667	0.06	1	1
205	14	9	0	0	0	0	0	0	0	grade 9	FEMALE	PARENTS	YES	No	No	Yes	No	Yes	No	No	No	Yes	No	No	YES	YES	YES	YES	YES	NO	YES	16.6667	0.06	1	1	1
206	17	11	0	0	0	0	0	1	0	grade 11	MALE	PARENTS	YES	No	No	Yes	Yes	No	No	No	No	No	Yes	Yes	NO	YES	NO	NO	YES	YES	NO	16.6667	0.06	1		1
207	17	11	0	0	0	0	0	0	0	grade 11	MALE	PARENTS	YES	No	No	Yes	No	Yes	No	No	No	Yes	No	Yes	NO	YES	NO	YES	I DONâ€™T KNOW	YES	NO	16.6667	0.06	1	0	1
208	17	11	0	1	0	1	0	1	0	grade 11	MALE	GUARDIANS	YES	No	Yes	Yes	No	No	No	No	No	No	No	Yes	NO	YES	NO	NO	YES	NO	NO	16.6667	0.06	1		1
209	16	11	1	0	0	0	1	0	0	grade 11	FEMALE	PARENTS	YES	Yes	No	No	No	No	No	No	No	No	No	Yes	NO	YES	NO	NO	YES	NO	NO	16.6667	0.06	1	1	1
210	14	10	0	0	0	0	0	0	0	grade 10	FEMALE	PARENTS	YES	No	Yes	No	No	No	No	No	No	Yes	No	No	NO	NO	I DONâ€™T KNOW	NO	YES	I DONâ€™T KNOW	I DONâ€™T KNOW	16.6667	0.06	1	1
211	15	10	0	0	0	0	1	0	1	grade 10	MALE	PARENTS	YES	No	Yes	No	No	N/A	N/A	N/A	N/A	N/A	N/A	N/A	NO	YES	I DONâ€™T KNOW	NO	YES	NO	NO	16.6667	0.06	1	0	1
212	14	9	1	1	1	1	1	0	0	grade 9	MALE	PARENTS	YES	Yes	No	No	No	N/A	N/A	N/A	N/A	N/A	N/A	N/A	NO	YES	NO	I DONâ€™T KNOW	NO	NO	NO	16.6667	0.06	1	1	1
213	16	9	0	1	0	1	1	0	0	grade 9	FEMALE	PARENTS	YES	Yes	Yes	Yes	Yes	N/A	N/A	N/A	N/A	N/A	N/A	N/A	NO	YES	NO	NO	YES	NO	NO	16.6667	0.06	1	1
214	16	10	0	1	0	1	1	1	1	grade 10	FEMALE	PARENTS	YES	No	No	No	Yes	N/A	N/A	N/A	N/A	N/A	N/A	N/A	NO	YES	NO	NO	YES	YES	NO	16.6667	0.06	1	1
215	15	9	1	0	0	1	0	0	0	grade 9	FEMALE	PARENTS	YES	No	Yes	No	No	Yes	No	No	No	No	No	No	YES	YES	YES	YES	YES	NO	NO	16.6667	0.06	1	1	1
216	15	9	0	0	0	0	0	0	0	grade 9	FEMALE	PARENTS	YES	Yes	Yes	Yes	Yes	Yes	Yes	No	Yes	Yes	Yes	Yes	NO	NO	NO	NO	I DONâ€™T KNOW	YES	NO	16.6667	0.06	1	1	1
217	17	11	1	1	1	1	1	1	1	grade 11	FEMALE	PARENTS	YES	No	Yes	No	No	N/A	N/A	N/A	N/A	N/A	N/A	N/A	NO	NO	NO	NO	YES	YES	NO	16.6667	0.06	1	1	1
218	16	11	1	0	0	0	0	0	0	grade 11	MALE	PARENTS	YES	Yes	No	No	No	No	No	No	No	Yes	No	No	NO	NO	NO	YES	YES	YES	NO	16.6667	0.06	1	1	1
219	13	8	0	0	1	0	0	0	1	grade 8	MALE	PARENTS	YES	No	No	No	Yes	N/A	N/A	N/A	N/A	N/A	N/A	N/A	YES	NO	NO	NO	I DONâ€™T KNOW	I DONâ€™T KNOW	I DONâ€™T KNOW	16.6667	0.06	1	0
220	13	8	0	1	0	0	1	0	0	grade 8	MALE	PARENTS	YES	No	No	No	Yes	Yes	No	No	No	No	No	No	NO	NO	NO	I DONâ€™T KNOW	I DONâ€™T KNOW	I DONâ€™T KNOW	YES	16.6667	0.06	1	1
221	13	8	1	0	0	0	1	1	0	grade 8	MALE	PARENTS	YES	No	No	Yes	No	Yes	No	No	No	No	No	No	NO	NO	NO	NO	YES	NO	NO	16.6667	0.06	1	1	0
222	14	8	1	1	0	1	1	1	0	grade 8	MALE	PARENTS	YES	No	No	Yes	No	Yes	No	No	No	No	No	No	NO	YES	NO	I DONâ€™T KNOW	YES	NO	I DONâ€™T KNOW	16.6667	0.06	1	1
223	14	8	1	0	0	0	1	1	0	grade 8	MALE	PARENTS	YES	No	No	Yes	No	Yes	No	No	No	No	No	No	NO	NO	NO	NO	NO	NO	NO	16.6667	0.06	1		1
224	14	8	1	1	0	1	0	0	0	grade 8	MALE	PARENTS	YES	No	No	No	Yes	Yes	No	No	No	No	No	No	NO	YES	YES	NO	YES	NO	NO	16.6667	0.06	1	1	1
225	13	8	1	0	0	0	0	0	0	grade 8	MALE	PARENTS	YES	Yes	No	No	No	No	No	No	No	Yes	No	No	NO	I DONâ€™T KNOW	NO	I DONâ€™T KNOW	I DONâ€™T KNOW	NO	NO	16.6667	0.06	1	1
226	14	8	0	0	0	1	1	0	0	grade 8	MALE	PARENTS	YES	No	Yes	Yes	No	No	No	No	No	No	No	Yes	NO	YES	NO	NO	YES	NO	NO	16.6667	0.06	2	1
227	13	8	0	1	0	1	1	0	1	grade 8	MALE	PARENTS	YES	No	Yes	No	No	Yes	No	No	No	No	No	No	YES	YES	YES	YES	YES	NO	NO	16.6667	0.06	2	1	1
228	14	8	0	0	0	0	0	0	0	grade 8	MALE	PARENTS	YES	No	No	No	Yes	Yes	No	No	Yes	No	No	No	NO	NO	NO	I DONâ€™T KNOW	YES	I DONâ€™T KNOW	YES	16.6667	0.06	2		1
229	13	8	1	1	1	1	1	1	1	grade 8	MALE	PARENTS	YES	No	No	Yes	No	N/A	N/A	N/A	N/A	N/A	N/A	N/A	NO	NO	NO	NO	YES	YES	NO	16.6667	0.06	2	0	0
230	13	8	0	0	0	0	1	0	0	grade 8	MALE	PARENTS	YES	No	Yes	No	No	No	No	No	No	No	Yes	No	NO	NO	NO	NO	NO	YES	NO	16.6667	0.06	2	1	1
231	13	8	0	1	1	1	1	1	0	grade 8	MALE	PARENTS	YES	Yes	Yes	Yes	Yes	N/A	N/A	N/A	N/A	N/A	N/A	N/A	NO	YES	YES	NO	YES	NO	NO	16.6667	0.06	2	1	0
232	13	8	0	0	0	0	0	0	0	grade 8	MALE	PARENTS	YES	No	No	No	Yes	Yes	No	No	Yes	No	No	No	NO	NO	NO	YES	YES	I DONâ€™T KNOW	YES	16.6667	0.06	2
233	13	8	1	0	0	0	0	0	0	grade 8	MALE	PARENTS	YES	No	Yes	No	No	Yes	No	No	No	No	No	No	NO	YES	NO	NO	YES	I DONâ€™T KNOW	NO	16.6667	0.06	2		0
234	13	8	0	1	1	1	1	1	0	grade 8	MALE	PARENTS	YES	No	No	No	Yes	N/A	N/A	N/A	N/A	N/A	N/A	N/A	NO	YES	YES	NO	YES	NO	NO	16.6667	0.06	2	1	1
235	13	8	0	0	0	0	0	0	0	grade 8	MALE	PARENTS	YES	No	No	No	Yes	No	No	No	Yes	No	No	Yes	NO	YES	NO	NO	YES	YES	NO	16.6667	0.06	2		1
236	13	8	0	0	0	0	0	0	0	grade 8	MALE	PARENTS	YES	No	No	Yes	No	No	No	No	No	No	No	Yes	NO	NO	NO	NO	YES	YES	NO	16.6667	0.06	2	0	1
237	13	8	1	0	1	1	1	1	0	grade 8	MALE	PARENTS	YES	No	No	Yes	No	N/A	N/A	N/A	N/A	N/A	N/A	N/A	NO	YES	YES	YES	NO	YES	NO	16.6667	0.06	2	1	1
238	13	8	0	1	0	1	1	0	0	grade 8	MALE	PARENTS	YES	No	No	No	Yes	No	No	No	No	No	No	Yes	NO	YES	I DONâ€™T KNOW	NO	YES	NO	NO	16.6667	0.06	2
239	13	8	0	0	0	0	0	0	0	grade 8	MALE	PARENTS	YES	No	No	No	Yes	Yes	No	No	Yes	No	No	Yes	I DONâ€™T KNOW	YES	NO	NO	YES	NO	NO	16.6667	0.06	2	0	1
240	13	8	1	1	0	1	1	1	0	grade 8	MALE	PARENTS	YES	No	No	No	Yes	Yes	No	No	No	No	No	No	YES	YES	NO	YES	YES	NO	NO	16.6667	0.06	2	1	1
241	14	8	0	1	0	0	1	1	0	grade 8	MALE	PARENTS	YES	Yes	No	No	No	Yes	No	No	No	No	No	No	NO	NO	NO	NO	YES	I DONâ€™T KNOW	NO	16.6667	0.06	2	0	1
242	14	8	1	1	1	1	1	1	1	grade 8	MALE	PARENTS	YES	No	Yes	No	No	N/A	N/A	N/A	N/A	N/A	N/A	N/A	NO	YES	NO	YES	YES	NO	NO	16.6667	0.06	2	1	0
243	13	8	0	0	0	0	0	0	0	grade 8	MALE	PARENTS	YES	No	No	Yes	No	Yes	No	No	No	No	No	No	NO	YES	YES	I DONâ€™T KNOW	YES	YES	NO	16.6667	0.06	2		1
244	13	8	1	1	1	1	1	1	1	grade 8	MALE	PARENTS	YES	No	Yes	No	No	N/A	N/A	N/A	N/A	N/A	N/A	N/A	NO	NO	NO	NO	YES	I DONâ€™T KNOW	NO	16.6667	0.06	2	1	1
245	17	11	1	1	0	0	1	1	0	grade 11	MALE	PARENTS	YES	Yes	Yes	Yes	No	Yes	No	No	No	Yes	No	No	YES	YES	NO	NO	YES	NO	NO	16.6667	0.06	2		1
246	14	8	1	1	1	1	1	1	0	grade 8	MALE	PARENTS	YES	No	Yes	No	No	Yes	No	No	No	No	No	No	NO	NO	NO	NO	YES	NO	NO	16.6667	0.06	2	1	1
247	18	11	0	1	1	1	1	1	0	grade 11	MALE	PARENTS	YES	Yes	No	No	No	N/A	N/A	N/A	N/A	N/A	N/A	N/A	NO	NO	NO	NO	YES	NO	NO	16.6667	0.06	2	1	0
248	18	11	0	0	0	0	0	1	0	grade 11	MALE	PARENTS	YES	Yes	No	No	No	No	No	No	No	No	No	Yes	NO	YES	YES	NO	YES	YES	NO	16.6667	0.06	2	1	1
249	17	11	0	0	0	0	0	0	0	grade 11	MALE	PARENTS	YES	Yes	No	No	No	No	No	No	No	No	No	Yes	NO	YES	NO	I DONâ€™T KNOW	NO	I DONâ€™T KNOW	NO	16.6667	0.06	2		0
250	17	11	0	1	1	1	1	1	1	grade 11	MALE	PARENTS	YES	No	Yes	No	No	N/A	N/A	N/A	N/A	N/A	N/A	N/A	NO	YES	NO	NO	YES	NO	NO	16.6667	0.06	2	1	1
251	16	11	0	0	0	0	0	0	0	grade 11	MALE	PARENTS	YES	Yes	No	No	No	No	No	No	No	Yes	No	No	NO	I DONâ€™T KNOW	NO	NO	YES	NO	NO	16.6667	0.06	2	1	1
252	15	11	0	0	0	0	0	0	0	grade 11	MALE	PARENTS	YES	Yes	Yes	Yes	Yes	Yes	No	No	Yes	No	Yes	Yes	NO	I DONâ€™T KNOW	NO	YES	YES	YES	NO	16.6667	0.06	2	1	1
253	23	11	0	1	1	1	1	1	1	grade 11	MALE	GUARDIANS	YES	Yes	No	No	No	N/A	N/A	N/A	N/A	N/A	N/A	N/A	NO	NO	NO	NO	YES	NO	NO	16.6667	0.06	2	1	1
254	16	11	0	0	0	0	1	0	0	grade 11	MALE	PARENTS	YES	No	Yes	No	No	No	No	No	No	Yes	No	No	NO	YES	NO	I DONâ€™T KNOW	YES	YES	NO	16.6667	0.06	2	1	1
255	15	11	0	0	0	0	1	1	0	grade 11	MALE	PARENTS	YES	No	No	Yes	No	Yes	Yes	No	No	No	No	No	NO	NO	NO	NO	YES	NO	NO	16.6667	0.06	2	1
256	15	11	1	1	1	1	1	1	1	grade 11	MALE	PARENTS	YES	No	Yes	No	No	N/A	N/A	N/A	N/A	N/A	N/A	N/A	NO	YES	YES	YES	NO	NO	NO	16.6667	0.06	2	1	1
257	15	11	0	0	1	1	1	1	1	grade 11	MALE	PARENTS	YES	Yes	No	No	No	N/A	N/A	N/A	N/A	N/A	N/A	N/A	NO	YES	NO	NO	YES	NO	NO	16.6667	0.06	2	1	1
258	16	11	1	0	0	0	1	1	0	grade 11	MALE	PARENTS	YES	No	Yes	No	No	No	No	No	No	No	No	Yes	NO	NO	NO	NO	YES	NO	NO	16.6667	0.06	2	0	1
259	16	11	0	1	0	0	1	1	0	grade 11	MALE	PARENTS	YES	Yes	Yes	Yes	Yes	Yes	Yes	No	Yes	Yes	No	Yes	NO	YES	NO	YES	YES	NO	NO	16.6667	0.06	2	1	1
260	16	11	0	0	1	0	1	1	1	grade 11	MALE	PARENTS	YES	No	No	Yes	No	N/A	N/A	N/A	N/A	N/A	N/A	N/A	NO	YES	NO	YES	YES	NO	NO	16.6667	0.06	2	1	1
261	18	11	1	1	0	0	1	1	0	grade 11	MALE	PARENTS	YES	No	No	Yes	No	Yes	No	No	No	No	No	No	YES	YES	NO	YES	YES	NO	NO	16.6667	0.06	2		1
262	15	11	0	0	0	0	1	0	0	grade 11	MALE	PARENTS	YES	Yes	Yes	Yes	No	Yes	Yes	No	No	Yes	No	Yes	YES	YES	NO	YES	YES	YES	NO	16.6667	0.06	2		1
263	16	11	0	0	0	0	0	0	0	grade 11	MALE	PARENTS	YES	Yes	No	No	No	Yes	No	No	No	Yes	Yes	Yes	NO	YES	NO	NO	YES	NO	NO	16.6667	0.06	2	1
264	15	11	1	1	0	0	1	1	0	grade 11	MALE	PARENTS	YES	Yes	No	No	No	No	No	No	No	Yes	No	No	YES	YES	YES	YES	YES	NO	NO	16.6667	0.06	2	0	1
265	16	11	0	0	0	0	0	0	0	grade 11	MALE	PARENTS	YES	No	Yes	No	No	Yes	No	No	No	Yes	No	Yes	NO	I DONâ€™T KNOW	I DONâ€™T KNOW	NO	YES	YES	NO	16.6667	0.06	2	1	1
266	18	11	1	1	0	0	1	0	0	grade 11	MALE	PARENTS	YES	No	No	No	Yes	Yes	No	No	No	No	No	No	YES	YES	YES	YES	YES	NO	NO	16.6667	0.06	2	1
267	14	11	1	1	1	1	1	1	1	grade 11	MALE	PARENTS	YES	No	No	Yes	Yes	N/A	N/A	N/A	N/A	N/A	N/A	N/A	NO	I DONâ€™T KNOW	NO	NO	I DONâ€™T KNOW	YES	NO	16.6667	0.06	2	1	1
268	16	11	0	0	0	0	0	0	0	grade 11	MALE	PARENTS	YES	Yes	No	Yes	Yes	Yes	No	No	No	Yes	No	Yes	NO	NO	NO	NO	YES	I DONâ€™T KNOW	NO	16.6667	0.06	2		1
269	16	11	1	1	1	1	1	1	1	grade 11	MALE	PARENTS	YES	Yes	No	No	No	N/A	N/A	N/A	N/A	N/A	N/A	N/A	NO	YES	NO	NO	YES	YES	NO	16.6667	0.06	2	1	1
270	16	11	0	0	0	0	1	0	0	grade 11	MALE	PARENTS	YES	Yes	No	No	No	Yes	No	No	No	No	No	No	I DONâ€™T KNOW	NO	I DONâ€™T KNOW	NO	YES	I DONâ€™T KNOW	I DONâ€™T KNOW	16.6667	0.06	2	1	1
271	16	11	0	0	0	0	1	0	0	grade 11	MALE	PARENTS	YES	No	No	Yes	No	No	No	Yes	No	No	No	No	YES	YES	NO	YES	NO	NO	NO	16.6667	0.06	2	1	1
272	16	11	1	0	0	0	1	0	0	grade 11	MALE	PARENTS	YES	No	No	Yes	No	No	No	No	No	Yes	No	No	YES	YES	YES	YES	NO	NO	NO	16.6667	0.06	2	1	1
273	17	11	1	1	0	1	1	1	0	grade 11	MALE	PARENTS	YES	No	No	Yes	No	No	No	No	No	Yes	No	No	NO	NO	NO	NO	YES	NO	NO	16.6667	0.06	2	0	1
274	15	11	0	1	0	0	1	0	0	grade 11	MALE	PARENTS	YES	Yes	No	No	No	Yes	No	No	Yes	No	No	Yes	NO	YES	NO	YES	NO	NO	NO	16.6667	0.06	2	1	1
275	17	11	0	1	0	0	1	0	0	grade 11	MALE	PARENTS	YES	No	No	No	Yes	Yes	No	No	No	No	No	No	NO	NO	NO	NO	YES	NO	NO	16.6667	0.06	2	1	1
276	18	11	0	0	0	1	1	1	0	grade 11	MALE	PARENTS	YES	No	No	Yes	No	Yes	No	No	No	No	No	No	NO	NO	NO	NO	NO	YES	NO	16.6667	0.06	2	1	1
277	14	11	0	0	0	0	1	0	0	grade 11	MALE	PARENTS	YES	No	Yes	No	No	Yes	No	No	No	No	No	No	NO	YES	NO	NO	YES	YES	NO	16.6667	0.06	2	1	1
278	17	11	0	1	1	1	1	1	1	grade 11	MALE	PARENTS	YES	Yes	No	No	No	N/A	N/A	N/A	N/A	N/A	N/A	N/A	NO	YES	I DONâ€™T KNOW	NO	YES	NO	NO	16.6667	0.06	2	1
279	18	11	1	0	0	0	1	1	0	grade 11	MALE	PARENTS	YES	Yes	No	No	No	Yes	No	No	No	No	No	No	NO	NO	NO	YES	YES	NO	NO	16.6667	0.06	2	1	1
280	15	11	0	1	0	1	1	1	1	grade 11	MALE	PARENTS	YES	No	No	Yes	No	N/A	N/A	N/A	N/A	N/A	N/A	N/A	YES	YES	YES	NO	YES	I DONâ€™T KNOW	NO	16.6667	0.06	2	1	1
281	17	11	0	0	0	0	0	0	0	grade 11	MALE	PARENTS	YES	Yes	Yes	No	Yes	Yes	No	No	No	No	No	No	I DONâ€™T KNOW	YES	NO	NO	YES	NO	NO	16.6667	0.06	2	1	1
282	17	11	0	0	0	0	1	0	0	grade 11	MALE	PARENTS	YES	Yes	Yes	Yes	Yes	Yes	No	Yes	No	Yes	No	No	NO	YES	YES	NO	YES	NO	NO	16.6667	0.06	2	1	0
283	16	11	0	0	0	0	0	0	0	grade 11	MALE	PARENTS	YES	No	Yes	No	No	No	No	No	No	Yes	No	No	NO	YES	I DONâ€™T KNOW	NO	YES	YES	NO	16.6667	0.06	2	0	1
284	19	11	1	1	1	1	1	1	0	grade 11	MALE	PARENTS	YES	Yes	No	No	No	N/A	N/A	N/A	N/A	N/A	N/A	N/A	I DONâ€™T KNOW	YES	YES	YES	YES	YES	NO	16.6667	0.06	2	1	1
285	16	11	1	1	1	0	1	1	1	grade 11	MALE	PARENTS	YES	No	No	No	Yes	N/A	N/A	N/A	N/A	N/A	N/A	N/A	YES	YES	YES	YES	I DONâ€™T KNOW	NO	NO	16.6667	0.06	2	1	0
286	17	11	0	0	1	0	1	1	1	grade 11	MALE	PARENTS	YES	Yes	No	No	No	No	Yes	No	No	No	No	No	NO	YES	NO	YES	YES	I DONâ€™T KNOW	YES	16.6667	0.06	2	0	1
287	18	11	1	1	1	1	1	1	1	grade 11	MALE	PARENTS	YES	No	Yes	No	No	N/A	N/A	N/A	N/A	N/A	N/A	N/A	NO	YES	NO	NO	YES	NO	NO	16.6667	0.06	2	0	1
288	17	12	0	0	0	0	0	0	0	grade 12	FEMALE	PARENTS	YES	No	Yes	No	Yes	No	No	Yes	No	Yes	Yes	Yes	NO	NO	NO	NO	YES	NO	NO	16.6667	0.06	2	1	1
289	17	12	0	0	0	0	0	0	0	grade 12	FEMALE	PARENTS	YES	No	Yes	No	No	No	No	No	No	No	No	Yes	NO	NO	NO	NO	YES	YES	NO	16.6667	0.06	2	1	1
290	18	12	0	0	0	0	0	0	0	grade 12	FEMALE	PARENTS	YES	Yes	Yes	Yes	Yes	No	No	No	Yes	Yes	No	Yes	NO	YES	NO	NO	YES	YES	YES	16.6667	0.06	2	1	1
291	18	12	0	0	0	0	0	0	0	grade 12	FEMALE	PARENTS	YES	Yes	Yes	Yes	Yes	Yes	No	No	Yes	No	No	Yes	NO	NO	NO	YES	YES	YES	NO	16.6667	0.06	2	1	1
292	18	12	0	0	0	0	0	0	0	grade 12	FEMALE	PARENTS	YES	No	Yes	No	No	Yes	No	No	No	No	No	No	YES	NO	NO	NO	NO	YES	NO	16.6667	0.06	3	1	1
293	19	12	0	0	0	0	0	0	0	grade 12	FEMALE	PARENTS	YES	No	No	Yes	No	No	No	No	No	No	No	Yes	NO	NO	NO	NO	YES	YES	NO	16.6667	0.06	3	1	1
294	17	12	0	1	1	0	0	1	1	grade 12	FEMALE	PARENTS	YES	Yes	Yes	Yes	Yes	N/A	N/A	N/A	N/A	N/A	N/A	N/A	NO	NO	NO	NO	YES	NO	NO	16.6667	0.06	3	1	0
295	17	12	1	1	0	1	1	1	0	grade 12	FEMALE	PARENTS	YES	No	Yes	No	No	Yes	No	No	Yes	Yes	No	No	NO	NO	NO	NO	YES	YES	NO	16.6667	0.06	3	1	1
296	16	12	0	1	0	0	1	1	0	grade 12	FEMALE	PARENTS	YES	Yes	Yes	Yes	Yes	Yes	No	No	No	Yes	No	No	NO	NO	NO	NO	YES	NO	NO	16.6667	0.06	3	1	1
297	17	12	0	1	0	1	1	1	0	grade 12	FEMALE	PARENTS	YES	No	Yes	Yes	No	Yes	No	No	No	No	No	No	NO	NO	NO	NO	YES	NO	I DONâ€™T KNOW	16.6667	0.06	3	1	1
298	17	12	0	0	0	0	0	0	1	grade 12	FEMALE	PARENTS	YES	Yes	Yes	No	No	Yes	No	No	Yes	Yes	No	No	NO	I DONâ€™T KNOW	YES	NO	I DONâ€™T KNOW	I DONâ€™T KNOW	NO	16.6667	0.06	3	1	1
299	16	12	1	1	0	1	1	1	0	grade 12	FEMALE	PARENTS	YES	No	Yes	No	No	Yes	No	No	Yes	Yes	No	No	YES	YES	NO	NO	YES	YES	NO	16.6667	0.06	3	1	1
300	17	12	1	1	1	1	1	1	1	grade 12	FEMALE	PARENTS	YES	Yes	Yes	Yes	Yes	Yes	No	No	No	No	No	No	NO	NO	NO	NO	YES	YES	NO	16.6667	0.06	3	1	1
301	17	12	1	1	0	0	0	0	0	grade 12	FEMALE	PARENTS	YES	No	No	Yes	No	No	No	No	No	No	No	Yes	NO	YES	YES	NO	YES	NO	NO	16.6667	0.06	3	1	1
302	16	12	0	1	1	1	1	1	1	grade 12	FEMALE	PARENTS	YES	No	No	Yes	No	N/A	N/A	N/A	N/A	N/A	N/A	N/A	NO	YES	NO	NO	YES	NO	NO	16.6667	0.06	3		0
303	19	12	1	1	0	0	0	0	0	grade 12	FEMALE	PARENTS	YES	No	No	Yes	No	No	No	No	No	No	No	Yes	NO	YES	I DONâ€™T KNOW	NO	YES	NO	NO	16.6667	0.06	3	1	1
304	18	12	0	0	0	1	0	0	1	grade 12	FEMALE	PARENTS	YES	No	No	Yes	No	N/A	N/A	N/A	N/A	N/A	N/A	N/A	NO	YES	NO	NO	YES	NO	NO	16.6667	0.06	3	1	1
305	14	12	0	0	0	0	0	0	0	grade 12	FEMALE	PARENTS	YES	No	Yes	Yes	Yes	Yes	No	No	No	No	No	No	NO	I DONâ€™T KNOW	I DONâ€™T KNOW	NO	YES	I DONâ€™T KNOW	NO	16.6667	0.06	3	1	1
306	17	12	0	0	0	0	0	0	0	grade 12	FEMALE	PARENTS	YES	No	No	No	Yes	Yes	No	No	No	No	No	No	NO	NO	I DONâ€™T KNOW	NO	NO	NO	NO	16.6667	0.06	3	0
307	19	12	0	1	0	0	0	1	0	grade 12	FEMALE	PARENTS	YES	No	Yes	No	No	Yes	No	No	No	No	No	No	NO	YES	NO	NO	YES	NO	NO	16.6667	0.06	3	1	1
308	17	12	0	0	0	0	0	0	0	grade 12	FEMALE	PARENTS	YES	No	Yes	No	No	No	No	No	No	No	No	Yes	YES	YES	NO	YES	YES	YES	NO	16.6667	0.06	3	1	1
309	19	12	1	1	1	1	1	1	1	grade 12	FEMALE	PARENTS	YES	No	Yes	No	No	N/A	N/A	N/A	N/A	N/A	N/A	N/A	NO	NO	NO	NO	YES	NO	NO	16.6667	0.06	3	1	1
310	18	12	1	1	1	1	1	1	1	grade 12	FEMALE	PARENTS	YES	Yes	No	No	No	N/A	N/A	N/A	N/A	N/A	N/A	N/A	NO	NO	NO	NO	YES	NO	NO	16.6667	0.06	3	1	1
311	19	12	0	0	0	0	0	1	0	grade 12	FEMALE	PARENTS	YES	Yes	No	No	No	No	No	No	No	No	No	Yes	NO	NO	NO	NO	YES	YES	NO	16.6667	0.06	3		1
312	21	12	0	1	0	1	1	1	0	grade 12	FEMALE	PARENTS	YES	No	Yes	No	No	Yes	No	No	No	No	No	No	NO	NO	NO	NO	YES	NO	NO	16.6667	0.06	3		1
313	15	12	1	1	0	0	1	0	0	grade 12	FEMALE	PARENTS	YES	No	No	Yes	No	Yes	No	No	No	No	No	No	NO	YES	YES	I DONâ€™T KNOW	YES	YES	NO	16.6667	0.06	3	1	1
314	18	12	1	1	1	1	1	1	1	grade 12	FEMALE	PARENTS	YES	Yes	Yes	No	No	N/A	N/A	N/A	N/A	N/A	N/A	N/A	NO	NO	NO	NO	I DONâ€™T KNOW	I DONâ€™T KNOW	NO	16.6667	0.06	3	0	0
315	19	12	0	1	0	1	1	1	0	grade 12	FEMALE	PARENTS	YES	Yes	No	No	No	Yes	No	No	No	No	No	No	NO	NO	NO	I DONâ€™T KNOW	NO	YES	NO	16.6667	0.06	3	1
316	18	12	1	1	1	1	1	1	1	grade 12	FEMALE	PARENTS	YES	Yes	No	No	No	Yes	No	No	No	No	No	No	NO	YES	NO	YES	YES	NO	NO	16.6667	0.06	3	0	1
317	19	12	1	1	1	0	1	1	1	grade 12	FEMALE	PARENTS	YES	No	No	Yes	No	N/A	N/A	N/A	N/A	N/A	N/A	N/A	NO	YES	NO	YES	YES	YES	YES	16.6667	0.06	3	1
318	19	12	1	1	1	1	1	1	1	grade 12	FEMALE	PARENTS	YES	Yes	No	No	No	Yes	No	No	No	No	No	No	I DONâ€™T KNOW	YES	YES	YES	YES	NO	NO	16.6667	0.06	3		1
319	16	12	0	1	0	0	0	0	0	grade 12	FEMALE	PARENTS	YES	Yes	No	No	No	Yes	No	No	No	No	No	No	NO	YES	NO	NO	YES	I DONâ€™T KNOW	NO	16.6667	0.06	3	1	1
320	18	12	1	1	0	0	0	0	0	grade 12	FEMALE	PARENTS	YES	No	Yes	No	No	Yes	No	No	No	No	No	No	NO	NO	NO	NO	YES	I DONâ€™T KNOW	NO	16.6667	0.06	3	1	1
321	19	12	1	1	0	1	1	1	0	grade 12	FEMALE	PARENTS	YES	No	Yes	No	No	Yes	No	No	No	No	No	No	NO	NO	NO	I DONâ€™T KNOW	YES	NO	NO	16.6667	0.06	3	1	1
322	15	12	0	0	0	0	1	0	0	grade 12	FEMALE	PARENTS	YES	No	Yes	No	No	No	No	Yes	No	No	No	No	NO	NO	NO	NO	YES	NO	NO	16.6667	0.06	3	0
323	18	12	1	1	0	0	1	1	0	grade 12	FEMALE	PARENTS	YES	Yes	No	No	No	Yes	No	No	No	No	No	No	NO	YES	I DONâ€™T KNOW	NO	YES	NO	NO	16.6667	0.06	3	0	1
324	17	12	1	1	0	0	1	0	0	grade 12	FEMALE	PARENTS	YES	No	No	Yes	No	N/A	N/A	N/A	N/A	N/A	N/A	N/A	NO	YES	YES	NO	YES	I DONâ€™T KNOW	NO	16.6667	0.06	3	0	0
325	18	12	1	1	1	1	1	0	1	grade 12	FEMALE	PARENTS	YES	No	No	Yes	No	N/A	N/A	N/A	N/A	N/A	N/A	N/A	NO	YES	YES	NO	YES	I DONâ€™T KNOW	YES	16.6667	0.06	3	0	0
326	15	12	0	0	0	0	0	0	1	grade 12	FEMALE	PARENTS	YES	No	Yes	No	No	No	No	No	No	Yes	No	No	NO	NO	NO	NO	NO	I DONâ€™T KNOW	NO	16.6667	0.06	3	1	1
327	18	12	0	0	0	0	0	0	1	grade 12	FEMALE	PARENTS	YES	No	Yes	No	No	No	No	No	No	Yes	No	No	NO	NO	NO	YES	NO	NO	NO	16.6667	0.06	3
328	18	12	1	1	1	1	1	1	1	grade 12	FEMALE	PARENTS	YES	No	No	Yes	No	N/A	N/A	N/A	N/A	N/A	N/A	N/A	NO	YES	YES	NO	YES	YES	NO	16.6667	0.06	3	1	0
329	17	12	0	1	0	0	0	0	0	grade 12	FEMALE	PARENTS	YES	No	No	Yes	No	No	No	No	No	No	No	Yes	NO	NO	NO	YES	YES	YES	NO	16.6667	0.06	3	1
330	16	12	1	1	1	1	1	1	1	grade 12	FEMALE	PARENTS	YES	No	Yes	No	No	N/A	N/A	N/A	N/A	N/A	N/A	N/A	NO	YES	NO	NO	YES	NO	NO	16.6667	0.06	3	1	1
331	19	12	0	1	0	0	1	1	0	grade 12	FEMALE	PARENTS	YES	No	No	No	Yes	Yes	No	No	No	No	No	No	NO	NO	NO	NO	YES	NO	NO	16.6667	0.06	3	1	1
332	17	12	1	1	0	0	1	0	0	grade 12	FEMALE	PARENTS	YES	No	No	Yes	No	Yes	No	No	No	No	No	No	NO	NO	NO	NO	YES	YES	NO	16.6667	0.06	3	1	1
333	20	12	1	0	0	0	0	0	0	grade 12	FEMALE	PARENTS	YES	Yes	No	No	No	No	No	No	No	No	No	Yes	NO	I DONâ€™T KNOW	I DONâ€™T KNOW	NO	YES	YES	I DONâ€™T KNOW	16.6667	0.06	3		1
334	17	12	0	0	0	0	0	0	0	grade 12	FEMALE	PARENTS	YES	No	No	Yes	Yes	N/A	N/A	N/A	N/A	N/A	N/A	N/A	NO	YES	YES	NO	YES	NO	NO	16.6667	0.06	3	1	1
335	15	12	1	0	0	0	1	0	0	grade 12	FEMALE	PARENTS	YES	Yes	Yes	Yes	Yes	Yes	No	No	Yes	No	No	Yes	YES	YES	I DONâ€™T KNOW	NO	YES	NO	NO	16.6667	0.06	3	1	1
336	19	12	1	1	1	1	1	1	1	grade 12	FEMALE	PARENTS	YES	Yes	Yes	Yes	Yes	N/A	N/A	N/A	N/A	N/A	N/A	N/A	NO	YES	I DONâ€™T KNOW	NO	YES	YES	NO	16.6667	0.06	3	1	1
337	16	12	0	0	0	0	0	0	0	grade 12	FEMALE	PARENTS	YES	No	Yes	No	No	No	No	Yes	No	Yes	No	Yes	NO	YES	NO	NO	YES	YES	NO	16.6667	0.06	3	1	1
338	20	12	0	1	0	0	0	0	0	grade 12	FEMALE	PARENTS	YES	Yes	No	No	No	No	No	Yes	No	No	No	No	NO	NO	NO	NO	I DONâ€™T KNOW	I DONâ€™T KNOW	NO	16.6667	0.06	3	1	1
339	20	12	0	1	1	1	1	1	1	grade 12	FEMALE	PARENTS	YES	No	No	Yes	No	N/A	N/A	N/A	N/A	N/A	N/A	N/A	NO	YES	NO	NO	YES	NO	NO	16.6667	0.06	3	1
340	18	12	0	1	1	1	1	1	1	grade 12	FEMALE	PARENTS	YES	No	Yes	No	No	N/A	N/A	N/A	N/A	N/A	N/A	N/A	NO	I DONâ€™T KNOW	NO	NO	YES	NO	NO	16.6667	0.06	3	1
341	18	12	1	1	0	1	1	1	0	grade 12	FEMALE	PARENTS	YES	No	No	Yes	Yes	Yes	No	No	No	No	No	No	I DONâ€™T KNOW	YES	NO	YES	YES	NO	I DONâ€™T KNOW	16.6667	0.06	3	1	1
342	18	12	0	0	1	1	1	1	1	grade 12	FEMALE	PARENTS	YES	No	No	Yes	Yes	N/A	N/A	N/A	N/A	N/A	N/A	N/A	I DONâ€™T KNOW	YES	NO	NO	YES	NO	I DONâ€™T KNOW	16.6667	0.06	3	1	1
343	17	12	1	0	0	0	0	0	0	grade 12	FEMALE	PARENTS	YES	No	Yes	No	No	Yes	No	No	No	No	No	No	NO	YES	NO	NO	YES	YES	NO	16.6667	0.06	3	1	1
344	19	12	0	1	1	1	0	0	1	grade 12	FEMALE	PARENTS	YES	Yes	No	No	No	N/A	N/A	N/A	N/A	N/A	N/A	N/A	NO	I DONâ€™T KNOW	NO	NO	YES	NO	I DONâ€™T KNOW	16.6667	0.06	3	1	1
345	20	12	0	1	0	1	0	1	1	grade 12	FEMALE	GUARDIANS	YES	No	Yes	No	No	N/A	N/A	N/A	N/A	N/A	N/A	N/A	YES	YES	YES	NO	YES	NO	NO	16.6667	0.06	3	1	1
346	23	12	0	1	0	1	1	1	1	grade 12	FEMALE	PARENTS	YES	No	Yes	No	No	Yes	No	No	No	No	No	No	I DONâ€™T KNOW	YES	YES	NO	YES	YES	NO	16.6667	0.06	3	1	1
347	20	12	1	1	0	1	1	1	1	grade 12	FEMALE	PARENTS	YES	No	No	Yes	No	N/A	N/A	N/A	N/A	N/A	N/A	N/A	YES	NO	YES	NO	YES	YES	NO	16.6667	0.06	3	1	0
348	17	12	1	1	1	1	1	1	1	grade 12	FEMALE	PARENTS	YES	Yes	No	No	No	N/A	N/A	N/A	N/A	N/A	N/A	N/A	NO	NO	NO	NO	I DONâ€™T KNOW	I DONâ€™T KNOW	YES	16.6667	0.06	3		1
349	16	12	0	1	1	1	1	1	0	grade 12	FEMALE	PARENTS	YES	No	Yes	No	No	Yes	No	No	No	No	No	No	I DONâ€™T KNOW	NO	NO	I DONâ€™T KNOW	I DONâ€™T KNOW	I DONâ€™T KNOW	I DONâ€™T KNOW	16.6667	0.06	3		1
350	17	12	0	1	0	0	1	0	0	grade 12	FEMALE	PARENTS	YES	No	No	Yes	No	Yes	No	No	No	No	No	No	NO	NO	NO	YES	YES	YES	NO	16.6667	0.06	3	1	1
351	17	12	0	1	0	1	1	1	1	grade 12	FEMALE	PARENTS	YES	No	Yes	No	No	Yes	No	No	No	No	No	No	NO	NO	NO	NO	YES	NO	NO	16.6667	0.06	3	1	1
352	22	12	0	1	0	0	0	0	0	grade 12	FEMALE	PARENTS	YES	No	Yes	No	No	No	No	No	No	Yes	No	No	NO	NO	NO	I DONâ€™T KNOW	YES	NO	NO	16.6667	0.06	3	1	1
353	17	12	0	0	0	0	1	0	0	grade 12	FEMALE	PARENTS	YES	No	No	No	Yes	Yes	No	No	No	No	No	No	NO	YES	NO	NO	YES	YES	NO	16.6667	0.06	3		1
354	17	12	0	1	0	0	1	1	0	grade 12	FEMALE	PARENTS	YES	No	No	Yes	No	No	No	Yes	No	No	No	No	NO	NO	NO	NO	YES	NO	NO	16.6667	0.06	3	1
355	18	12	0	1	0	1	1	1	1	grade 12	FEMALE	GUARDIANS	YES	No	Yes	No	No	N/A	N/A	N/A	N/A	N/A	N/A	N/A	NO	NO	NO	NO	YES	NO	NO	16.6667	0.06	3	1	1
356	18	12	0	1	0	1	1	1	1	grade 12	FEMALE	GUARDIANS	YES	No	No	Yes	No	N/A	N/A	N/A	N/A	N/A	N/A	N/A	NO	NO	NO	I DONâ€™T KNOW	NO	NO	I DONâ€™T KNOW	16.6667	0.06	3		0
357	18	12	0	0	0	0	1	1	0	grade 12	FEMALE	PARENTS	YES	No	Yes	No	No	Yes	No	Yes	No	No	No	No	NO	NO	NO	NO	YES	NO	I DONâ€™T KNOW	16.6667	0.06	3	1	1
358	17	12	0	0	0	0	1	1	0	grade 12	FEMALE	PARENTS	YES	No	Yes	No	No	Yes	No	No	No	No	No	No	NO	NO	NO	NO	YES	NO	I DONâ€™T KNOW	16.6667	0.06	3	1	1
359	15	12	0	0	0	0	0	0	0	grade 12	FEMALE	PARENTS	YES	No	No	Yes	No	Yes	No	No	No	No	No	No	NO	NO	NO	YES	YES	YES	NO	16.6667	0.06	3	1	1
360	18	12	1	1	0	0	0	0	0	grade 12	FEMALE	PARENTS	YES	No	Yes	No	No	No	No	No	No	No	No	Yes	NO	YES	NO	NO	NO	YES	NO	16.6667	0.06	3	1	1
361	15	12	1	1	0	0	0	0	0	grade 12	FEMALE	PARENTS	YES	No	Yes	No	No	No	No	No	No	Yes	No	No	NO	YES	NO	NO	YES	YES	NO	16.6667	0.06	3	1	1
362	17	12	1	1	0	1	1	1	0	grade 12	FEMALE	PARENTS	YES	Yes	Yes	Yes	No	Yes	No	No	No	Yes	No	No	NO	I DONâ€™T KNOW	I DONâ€™T KNOW	NO	YES	NO	NO	16.6667	0.06	3
363	16	12	0	1	0	0	0	0	0	grade 12	FEMALE	PARENTS	YES	No	No	Yes	No	Yes	No	No	No	No	No	No	NO	I DONâ€™T KNOW	NO	NO	NO	NO	NO	16.6667	0.06	2		1
364	17	12	1	1	0	1	0	0	0	grade 12	FEMALE	PARENTS	YES	No	Yes	No	No	Yes	No	No	No	No	No	No	NO	NO	NO	NO	NO	YES	NO	16.6667	0.06	2		0
365	17	12	0	0	0	0	0	0	0	grade 12	FEMALE	PARENTS	YES	No	Yes	No	No	No	Yes	No	No	No	No	No	NO	NO	NO	NO	NO	YES	NO	16.6667	0.06	2	1	1
366	18	12	0	0	0	0	0	0	0	grade 12	FEMALE	PARENTS	YES	No	No	Yes	No	No	Yes	No	No	No	No	No	NO	YES	NO	NO	NO	YES	NO	16.6667	0.06	2	0	1
367	17	12	1	1	0	0	0	0	0	grade 12	FEMALE	PARENTS	YES	No	Yes	No	No	No	No	No	No	No	No	Yes	NO	NO	NO	NO	YES	YES	NO	16.6667	0.06	2	1	0
368	17	12	0	1	0	0	1	0	0	grade 12	FEMALE	PARENTS	YES	No	No	Yes	No	No	No	No	No	Yes	No	No	NO	NO	NO	NO	YES	NO	NO	16.6667	0.06	2	1	1
369	17	12	0	1	1	1	1	1	1	grade 12	FEMALE	PARENTS	YES	No	Yes	No	No	N/A	N/A	N/A	N/A	N/A	N/A	N/A	NO	YES	NO	NO	NO	NO	NO	16.6667	0.06	2	1	1
370	17	12	0	1	0	0	0	0	0	grade 12	FEMALE	PARENTS	YES	No	No	Yes	No	No	No	No	No	Yes	No	No	NO	NO	NO	NO	NO	NO	NO	16.6667	0.06	2	1	1
371	16	12	0	0	0	0	0	0	0	grade 12	FEMALE	PARENTS	YES	No	No	Yes	No	No	No	No	No	Yes	No	No	NO	NO	NO	NO	YES	NO	NO	16.6667	0.06	2	1	1
372	17	12	0	0	0	0	1	0	0	grade 12	FEMALE	PARENTS	YES	No	No	Yes	No	No	No	No	No	Yes	No	No	NO	NO	NO	NO	YES	YES	NO	16.6667	0.06	2	1	1
373	17	12	0	0	1	1	1	0	1	grade 12	FEMALE	PARENTS	YES	No	Yes	No	No	N/A	N/A	N/A	N/A	N/A	N/A	N/A	I DONâ€™T KNOW	I DONâ€™T KNOW	NO	NO	NO	NO	NO	16.6667	0.06	2		1
374	16	12	1	0	0	0	1	0	0	grade 12	FEMALE	PARENTS	YES	No	Yes	No	No	No	No	No	No	Yes	No	No	NO	NO	NO	NO	YES	NO	NO	16.6667	0.06	2	1	1
375	17	12	0	0	0	0	1	0	0	grade 12	FEMALE	PARENTS	YES	No	Yes	No	No	Yes	No	No	No	Yes	No	No	NO	YES	NO	NO	NO	YES	NO	16.6667	0.06	2		1
376	15	12	1	1	1	1	1	1	1	grade 12	FEMALE	PARENTS	YES	No	No	Yes	No	N/A	N/A	N/A	N/A	N/A	N/A	N/A	NO	YES	YES	NO	YES	NO	I DONâ€™T KNOW	16.6667	0.06	2	1	1
377	17	12	0	0	0	0	0	0	0	grade 12	FEMALE	PARENTS	YES	No	No	Yes	No	No	No	No	Yes	No	No	No	NO	YES	YES	YES	YES	YES	NO	16.6667	0.06	2	1	1
378	18	12	0	1	0	0	0	0	0	grade 12	FEMALE	PARENTS	YES	Yes	No	No	No	No	No	No	No	No	No	Yes	NO	NO	NO	NO	NO	YES	NO	16.6667	0.06	2	0	1
379	17	12	0	0	0	0	0	0	0	grade 12	FEMALE	PARENTS	YES	No	Yes	No	No	No	Yes	No	No	No	No	No	NO	YES	YES	NO	YES	NO	NO	16.6667	0.06	2	1	1
380	20	12	0	1	0	1	1	1	0	grade 12	FEMALE	PARENTS	YES	No	Yes	No	No	No	No	No	No	No	No	Yes	NO	NO	NO	I DONâ€™T KNOW	YES	YES	NO	16.6667	0.06	2		1
381	17	12	0	1	0	1	1	1	1	grade 12	FEMALE	PARENTS	YES	Yes	No	No	No	Yes	No	No	No	No	No	No	NO	YES	YES	NO	YES	NO	NO	16.6667	0.06	2	1	0
382	17	12	1	1	1	1	1	1	1	grade 12	FEMALE	PARENTS	YES	No	No	Yes	No	N/A	N/A	N/A	N/A	N/A	N/A	N/A	NO	NO	NO	NO	YES	NO	NO	16.6667	0.06	2	0	1
383	17	12	1	1	1	1	1	1	1	grade 12	FEMALE	PARENTS	YES	Yes	No	No	No	N/A	N/A	N/A	N/A	N/A	N/A	N/A	NO	NO	NO	NO	YES	YES	NO	16.6667	0.06	2	1	0
384	16	12	0	1	0	1	1	1	0	grade 12	FEMALE	PARENTS	YES	No	Yes	No	No	Yes	No	No	No	No	No	No	NO	NO	NO	NO	YES	YES	NO	16.6667	0.06	2	1	1
385	17	12	0	1	1	1	1	1	1	grade 12	FEMALE	PARENTS	YES	No	Yes	No	No	N/A	N/A	N/A	N/A	N/A	N/A	N/A	NO	NO	NO	NO	YES	NO	YES	16.6667	0.06	2	0	1
386	16	12	0	1	1	1	1	1	0	grade 12	FEMALE	PARENTS	YES	No	Yes	No	No	N/A	N/A	N/A	N/A	N/A	N/A	N/A	NO	NO	NO	NO	YES	NO	YES	16.6667	0.06	2	1	1
387	16	12	0	1	0	1	1	1	0	grade 12	FEMALE	PARENTS	YES	No	Yes	No	No	Yes	No	No	No	No	No	No	NO	NO	NO	YES	NO	NO	NO	16.6667	0.06	2	1	1
388	15	12	0	1	1	1	1	1	1	grade 12	FEMALE	PARENTS	YES	No	Yes	No	No	N/A	N/A	N/A	N/A	N/A	N/A	N/A	NO	NO	NO	NO	YES	NO	NO	16.6667	0.06	2		1
389	17	12	0	1	1	1	1	1	0	grade 12	FEMALE	PARENTS	YES	No	No	Yes	No	No	No	No	No	No	No	Yes	NO	NO	NO	NO	YES	NO	NO	16.6667	0.06	2	1	1
390	16	12	1	0	0	1	1	0	0	grade 12	FEMALE	PARENTS	YES	No	Yes	No	Yes	N/A	N/A	N/A	N/A	N/A	N/A	N/A	YES	YES	YES	YES	YES	NO	NO	16.6667	0.06	2	1	1
391	16	11	0	0	0	0	1	1	0	grade 11	MALE	PARENTS	YES	No	No	Yes	No	No	No	No	No	Yes	No	No	NO	YES	YES	NO	YES	NO	NO	16.6667	0.06	2	1
392	17	11	1	1	0	0	1	1	0	grade 11	MALE	GUARDIANS	YES	No	No	Yes	No	Yes	No	No	No	No	No	No	NO	YES	YES	NO	YES	I DONâ€™T KNOW	NO	16.6667	0.06	2	0	1
393	17	12	0	1	0	1	1	1	0	grade 12	FEMALE	GUARDIANS	YES	No	Yes	No	No	Yes	No	No	No	No	No	No	NO	NO	NO	NO	YES	NO	NO	16.6667	0.06	2	1	1
394	17	11	0	0	1	1	1	0	1	grade 11	MALE	GUARDIANS	YES	Yes	Yes	Yes	Yes	N/A	N/A	N/A	N/A	N/A	N/A	N/A	NO	NO	NO	NO	YES	NO	NO	16.6667	0.06	2	1	0
395	17	11	1	1	0	1	1	1	1	grade 11	MALE	PARENTS	YES	Yes	No	No	No	N/A	N/A	N/A	N/A	N/A	N/A	N/A	NO	YES	NO	NO	YES	I DONâ€™T KNOW	NO	16.6667	0.06	2	1	0
396	19	12	1	1	1	1	1	1	1	grade 12	FEMALE	GUARDIANS	YES	No	Yes	No	No	N/A	N/A	N/A	N/A	N/A	N/A	N/A	NO	NO	NO	NO	YES	NO	NO	16.6667	0.06	2	1
397	17	12	0	0	0	0	0	0	0	grade 12	FEMALE	PARENTS	YES	Yes	No	No	No	No	No	No	No	Yes	No	No	NO	YES	NO	NO	YES	YES	NO	16.6667	0.06	2	1	1
398	17	12	0	0	0	0	0	0	0	grade 12	MALE	PARENTS	YES	No	Yes	No	No	Yes	No	No	Yes	No	Yes	Yes	NO	YES	NO	NO	NO	YES	NO	16.6667	0.06	2	1	1
399	16	12	1	0	0	0	0	0	0	grade 12	FEMALE	PARENTS	YES	No	Yes	Yes	No	No	No	No	No	Yes	No	No	NO	YES	NO	YES	NO	NO	NO	16.6667	0.06	2
400	18	12	1	1	0	1	1	0	1	grade 12	MALE	PARENTS	YES	Yes	No	No	No	N/A	N/A	N/A	N/A	N/A	N/A	N/A	NO	YES	NO	NO	YES	NO	NO	16.6667	0.06	2	1	1
401	16	11	1	1	1	1	1	1	0	grade 11	MALE	PARENTS	YES	No	Yes	No	No	N/A	N/A	N/A	N/A	N/A	N/A	N/A	NO	NO	NO	NO	YES	NO	NO	16.6667	0.06	2	1	0
402	17	11	0	1	1	0	1	1	0	grade 11	MALE	PARENTS	YES	No	Yes	No	No	Yes	No	No	No	No	No	No	NO	NO	NO	NO	YES	NO	NO	16.6667	0.06	2	1	0
403	15	11	1	1	1	1	1	1	1	grade 11	FEMALE	PARENTS	YES	Yes	Yes	Yes	Yes	N/A	N/A	N/A	N/A	N/A	N/A	N/A	NO	NO	NO	NO	YES	NO	NO	16.6667	0.06	2	1	1
404	16	11	1	1	1	1	1	1	1	grade 11	MALE	PARENTS	YES	No	No	Yes	No	No	No	No	No	No	No	Yes	NO	NO	NO	NO	YES	YES	NO	16.6667	0.06	2	1	0
405	18	11	1	1	1	1	0	0	1	grade 11	MALE	PARENTS	YES	Yes	No	No	No	N/A	N/A	N/A	N/A	N/A	N/A	N/A	NO	YES	NO	NO	YES	NO	NO	16.6667	0.06	2	1	1
406	17	11	0	0	0	1	0	1	1	grade 11	FEMALE	PARENTS	YES	No	Yes	No	No	N/A	N/A	N/A	N/A	N/A	N/A	N/A	NO	NO	NO	YES	YES	NO	NO	16.6667	0.06	2	1	0
407	16	11	1	1	0	0	0	0	0	grade 11	FEMALE	PARENTS	YES	No	No	Yes	No	Yes	No	No	No	No	No	No	NO	YES	NO	NO	YES	NO	NO	16.6667	0.06	2	1
408	20	11	1	0	0	0	1	1	0	grade 11	MALE	GUARDIANS	YES	Yes	No	No	No	Yes	No	No	No	No	No	No	NO	NO	NO	NO	YES	NO	NO	16.6667	0.06	2	1	1
409	17	11	0	1	1	1	1	1	1	grade 11	FEMALE	PARENTS	YES	No	Yes	No	No	N/A	N/A	N/A	N/A	N/A	N/A	N/A	NO	NO	NO	NO	YES	NO	NO	16.6667	0.06	2	1	0
410	19	12	1	1	1	1	1	1	0	grade 12	FEMALE	GUARDIANS	YES	No	Yes	No	No	N/A	N/A	N/A	N/A	N/A	N/A	N/A	NO	NO	NO	YES	YES	NO	NO	16.6667	0.06	2	1	1
411	18	12	0	0	0	0	0	0	0	grade 12	FEMALE	PARENTS	YES	Yes	No	No	No	Yes	No	No	No	No	No	No	YES	YES	NO	NO	YES	NO	NO	16.6667	0.06	2	1	1
412	18	12	0	0	0	0	0	0	1	grade 12	MALE	GUARDIANS	YES	Yes	Yes	Yes	No	Yes	No	No	No	No	No	No	NO	NO	NO	NO	YES	NO	NO	16.6667	0.06	2	0	1
413	16	12	1	1	0	0	1	1	0	grade 12	FEMALE	PARENTS	YES	No	Yes	No	No	Yes	No	No	No	No	No	No	NO	NO	NO	NO	YES	I DONâ€™T KNOW	NO	16.6667	0.06	2	1
414	17	12	0	1	1	1	1	1	1	grade 12	MALE	PARENTS	YES	No	Yes	No	No	N/A	N/A	N/A	N/A	N/A	N/A	N/A	NO	NO	NO	NO	YES	YES	NO	16.6667	0.06	2	1
415	17	12	0	0	0	0	1	1	0	grade 12	MALE	GUARDIANS	YES	No	No	No	Yes	Yes	No	No	No	No	No	No	NO	YES	NO	NO	YES	NO	NO	16.6667	0.06	2	0
416	18	12	0	0	0	0	0	0	0	grade 12	FEMALE	GUARDIANS	YES	Yes	Yes	Yes	Yes	No	No	No	No	Yes	No	Yes	NO	NO	NO	NO	NO	NO	NO	16.6667	0.06	2	1	1
417	17	12	1	1	1	1	1	1	1	grade 12	MALE	GUARDIANS	YES	No	Yes	No	No	N/A	N/A	N/A	N/A	N/A	N/A	N/A	NO	NO	NO	NO	YES	NO	NO	16.6667	0.06	2	1
418	17	12	0	0	0	0	0	0	0	grade 12	FEMALE	PARENTS	YES	No	Yes	No	No	Yes	No	No	No	No	No	No	NO	NO	NO	NO	YES	YES	NO	16.6667	0.06	2	0
419	18	12	0	0	0	0	0	0	0	grade 12	FEMALE	PARENTS	YES	No	Yes	No	No	Yes	No	No	No	No	No	No	NO	NO	NO	NO	YES	NO	YES	16.6667	0.06	2	0
420	18	12	0	0	0	0	0	0	0	grade 12	MALE	PARENTS	YES	No	No	No	Yes	No	No	No	No	Yes	No	No	YES	YES	NO	YES	YES	YES	YES	16.6667	0.06	2	1	1
421	16	12	0	0	0	0	0	0	0	grade 12	FEMALE	PARENTS	YES	No	Yes	Yes	No	Yes	No	No	No	Yes	No	No	NO	I DONâ€™T KNOW	NO	NO	NO	NO	NO	16.6667	0.06	2		1
422	20	12	0	0	0	0	0	0	0	grade 12	MALE	PARENTS	YES	Yes	Yes	No	No	Yes	No	No	No	No	No	No	NO	NO	NO	YES	YES	NO	NO	16.6667	0.06	2	0	1
423	18	12	0	1	0	1	1	1	0	grade 12	FEMALE	PARENTS	YES	No	Yes	No	No	Yes	No	No	No	No	No	No	NO	NO	NO	NO	YES	NO	I DONâ€™T KNOW	16.6667	0.06	2	1	1
424	19	12	0	0	0	0	0	0	0	grade 12	MALE	PARENTS	YES	No	No	Yes	No	No	No	No	No	Yes	No	No	NO	NO	NO	NO	YES	YES	NO	16.6667	0.06	2	1
425	17	12	0	1	0	1	1	0	0	grade 12	FEMALE	PARENTS	YES	No	Yes	No	No	Yes	No	No	No	No	No	No	NO	YES	NO	NO	YES	NO	NO	16.6667	0.06	2	1	1
426	17	12	0	1	1	1	1	0	1	grade 12	FEMALE	PARENTS	YES	No	Yes	No	No	Yes	No	No	No	No	No	No	NO	YES	NO	YES	YES	NO	NO	16.6667	0.06	2	1	1
427	20	12	1	0	0	0	0	0	0	grade 12	FEMALE	PARENTS	YES	No	No	Yes	No	Yes	No	No	No	No	No	No	NO	NO	NO	YES	YES	NO	NO	16.6667	0.06	2	1
428	17	12	0	0	0	0	0	0	0	grade 12	FEMALE	PARENTS	YES	No	No	No	Yes	No	No	No	No	Yes	No	No	NO	NO	NO	NO	NO	NO	NO	16.6667	0.06	2	1	1
429	16	12	1	1	1	0	1	0	0	grade 12	FEMALE	PARENTS	YES	No	Yes	No	No	No	No	No	No	Yes	No	No	NO	NO	NO	NO	YES	NO	NO	16.6667	0.06	2	1	1
430	17	12	0	0	0	0	0	0	0	grade 12	FEMALE	PARENTS	YES	Yes	No	No	No	Yes	No	No	No	No	No	No	NO	I DONâ€™T KNOW	NO	NO	YES	NO	NO	16.6667	0.06	2	1
431	18	12	0	0	0	0	1	0	0	grade 12	FEMALE	PARENTS	YES	Yes	No	No	No	Yes	No	No	No	No	No	No	YES	YES	NO	YES	YES	YES	NO	16.6667	0.06	2	1	1
432	19	12	0	0	0	1	1	1	0	grade 12	FEMALE	GUARDIANS	YES	Yes	Yes	Yes	Yes	Yes	No	No	No	No	No	No	NO	YES	NO	NO	YES	NO	NO	16.6667	0.06	2	1
433	17	12	1	1	1	1	1	1	0	grade 12	FEMALE	PARENTS	YES	No	Yes	No	No	N/A	N/A	N/A	N/A	N/A	N/A	N/A	YES	YES	YES	YES	YES	YES	NO	16.6667	0.06	2	1	0
434	19	12	1	1	1	1	1	1	1	grade 12	FEMALE	PARENTS	YES	Yes	No	No	No	Yes	No	No	No	No	No	No	NO	NO	NO	NO	YES	NO	NO	16.6667	0.06	2	1	0
435	19	12	0	1	0	1	1	1	0	grade 12	FEMALE	PARENTS	YES	No	Yes	No	No	Yes	No	No	No	No	No	No	NO	NO	NO	NO	YES	YES	NO	16.6667	0.06	2		1
436	18	12	1	1	1	1	1	1	0	grade 12	MALE	GUARDIANS	YES	No	Yes	No	No	No	No	No	No	Yes	No	No	NO	NO	NO	NO	NO	NO	NO	16.6667	0.06	2	1	1
437	18	12	1	1	0	0	1	0	0	grade 12	MALE	PARENTS	YES	No	Yes	Yes	No	Yes	No	No	No	No	No	No	NO	NO	NO	NO	NO	YES	NO	16.6667	0.06	2	1	1
438	17	12	0	1	1	1	1	1	1	grade 12	FEMALE	PARENTS	YES	No	Yes	No	No	No	No	No	No	No	No	Yes	NO	YES	YES	NO	YES	YES	YES	16.6667	0.06	2	1	0
439	19	12	0	1	0	0	1	0	0	grade 12	FEMALE	PARENTS	YES	Yes	No	No	No	No	No	No	No	No	No	Yes	NO	NO	NO	NO	YES	NO	YES	16.6667	0.06	2	1	1
440	18	12	0	1	0	1	1	0	0	grade 12	MALE	PARENTS	YES	No	No	Yes	No	Yes	No	No	No	No	No	No	NO	I DONâ€™T KNOW	NO	NO	YES	NO	NO	16.6667	0.06	2	1	1
441	18	12	0	1	0	0	1	1	0	grade 12	MALE	PARENTS	YES	No	Yes	Yes	Yes	N/A	N/A	N/A	N/A	N/A	N/A	N/A	NO	YES	NO	NO	YES	NO	NO	16.6667	0.06	2	1	1
442	18	12	0	1	1	1	1	0	0	grade 12	FEMALE	GUARDIANS	YES	No	Yes	No	No	Yes	No	No	No	No	No	No	NO	YES	YES	NO	YES	NO	NO	16.6667	0.06	2	1	1
443	17	12	1	0	0	0	1	0	0	grade 12	FEMALE	PARENTS	YES	No	No	Yes	No	Yes	No	No	No	No	No	No	NO	YES	NO	YES	YES	YES	NO	16.6667	0.06	2	1
444	19	12	0	0	0	0	0	0	0	grade 12	FEMALE	PARENTS	YES	Yes	Yes	Yes	Yes	Yes	No	No	No	Yes	Yes	Yes	NO	YES	NO	YES	YES	YES	NO	16.6667	0.06	2	1	1
445	17	12	0	0	0	0	0	0	1	grade 12	FEMALE	GUARDIANS	YES	Yes	Yes	Yes	Yes	No	No	No	No	Yes	No	Yes	YES	YES	NO	YES	I DONâ€™T KNOW	NO	NO	16.6667	0.06	2	1	1
446	18	12	0	1	1	1	1	1	1	grade 12	FEMALE	PARENTS	YES	Yes	No	No	No	N/A	N/A	N/A	N/A	N/A	N/A	N/A	NO	NO	NO	I DONâ€™T KNOW	YES	YES	NO	16.6667	0.06	1	1	0
447	18	12	0	0	0	0	1	0	1	grade 12	MALE	PARENTS	YES	No	Yes	Yes	Yes	Yes	No	No	No	No	No	No	NO	YES	NO	NO	YES	NO	NO	16.6667	0.06	1	0	0
448	17	12	0	0	0	0	0	0	0	grade 12	MALE	PARENTS	YES	No	No	Yes	No	Yes	No	No	No	No	No	No	YES	NO	NO	YES	NO	YES	I DONâ€™T KNOW	16.6667	0.06	1	1	1
449	17	12	1	1	0	0	1	0	0	grade 12	FEMALE	PARENTS	YES	Yes	Yes	Yes	Yes	Yes	No	Yes	No	No	No	No	NO	YES	YES	NO	YES	NO	NO	16.6667	0.06	1	1	1
450	18	12	0	0	0	0	0	0	0	grade 12	MALE	PARENTS	YES	No	No	No	Yes	No	No	Yes	No	No	No	No	NO	I DONâ€™T KNOW	I DONâ€™T KNOW	NO	I DONâ€™T KNOW	YES	NO	16.6667	0.06	1	1
451	14	12	0	1	0	0	1	1	0	grade 12	FEMALE	PARENTS	YES	Yes	Yes	Yes	No	Yes	No	No	No	Yes	No	No	YES	YES	YES	YES	NO	NO	I DONâ€™T KNOW	16.6667	0.06	1	1
452	17	12	0	0	0	0	0	0	0	grade 12	MALE	GUARDIANS	YES	Yes	Yes	Yes	Yes	Yes	No	No	No	No	No	Yes	NO	YES	I DONâ€™T KNOW	NO	YES	NO	I DONâ€™T KNOW	16.6667	0.06	1	1
453	17	12	1	1	0	1	1	0	0	grade 12	MALE	GUARDIANS	YES	No	Yes	No	No	Yes	No	No	No	No	No	Yes	NO	YES	YES	NO	YES	YES	NO	16.6667	0.06	1	0	1
454	16	12	0	0	0	0	0	0	0	grade 12	MALE	PARENTS	YES	No	Yes	No	No	No	No	No	Yes	No	No	No	NO	NO	NO	NO	YES	NO	YES	16.6667	0.06	1	0
455	21	12	0	1	0	1	1	0	0	grade 12	MALE	PARENTS	YES	No	Yes	No	No	Yes	No	No	No	No	No	No	NO	NO	NO	NO	YES	YES	NO	16.6667	0.06	1	1
456	17	12	0	0	0	0	0	0	0	grade 12	MALE	PARENTS	YES	No	Yes	No	Yes	No	Yes	No	No	Yes	No	No	NO	YES	NO	NO	YES	NO	NO	16.6667	0.06	1	0
457	17	12	1	0	0	0	0	0	0	grade 12	MALE	PARENTS	YES	No	No	Yes	No	No	No	No	Yes	No	No	No	NO	NO	NO	NO	YES	NO	NO	16.6667	0.06	1	1	1
458	18	12	0	0	0	0	1	1	0	grade 12	FEMALE	PARENTS	YES	Yes	Yes	Yes	Yes	Yes	No	No	No	No	No	No	NO	NO	NO	NO	YES	NO	NO	16.6667	0.06	1		1
459	16	12	0	1	1	1	1	1	1	grade 12	FEMALE	PARENTS	YES	Yes	Yes	Yes	Yes	N/A	N/A	N/A	N/A	N/A	N/A	N/A	NO	I DONâ€™T KNOW	NO	I DONâ€™T KNOW	YES	NO	I DONâ€™T KNOW	16.6667	0.06	1	1	1
460	18	12	1	0	0	0	1	1	0	grade 12	FEMALE	PARENTS	YES	Yes	Yes	Yes	Yes	Yes	No	No	No	No	No	No	NO	NO	NO	NO	YES	NO	NO	16.6667	0.06	1		0
461	17	11	0	1	0	1	0	1	1	grade 11	FEMALE	PARENTS	YES	Yes	No	Yes	No	No	No	No	No	No	No	Yes	I DONâ€™T KNOW	NO	I DONâ€™T KNOW	NO	YES	YES	NO	16.6667	0.06	1	1	1
462	16	11	1	0	0	0	1	1	0	grade 11	FEMALE	PARENTS	YES	Yes	Yes	Yes	No	Yes	No	No	No	No	No	Yes	NO	NO	NO	NO	YES	YES	NO	16.6667	0.06	1	1	1
463	18	11	1	1	0	1	1	1	1	grade 11	FEMALE	PARENTS	YES	Yes	Yes	Yes	Yes	Yes	No	No	No	No	No	No	NO	NO	NO	NO	YES	NO	NO	16.6667	0.06	1	1	1
464	17	11	1	1	0	1	1	1	0	grade 11	FEMALE	PARENTS	YES	Yes	Yes	Yes	Yes	Yes	No	No	No	No	No	No	NO	NO	NO	NO	YES	NO	NO	16.6667	0.06	1	1	0
465	17	11	1	1	0	0	1	1	0	grade 11	FEMALE	PARENTS	YES	Yes	Yes	Yes	No	Yes	No	No	No	No	No	No	NO	NO	NO	NO	YES	NO	NO	16.6667	0.06	1	1	0
466	16	11	1	1	1	1	1	1	0	grade 11	FEMALE	PARENTS	YES	Yes	Yes	Yes	Yes	Yes	No	No	No	No	No	Yes	NO	NO	NO	NO	NO	NO	NO	16.6667	0.06	1	1
467	18	11	1	1	1	1	1	1	0	grade 11	FEMALE	PARENTS	YES	Yes	Yes	Yes	Yes	N/A	N/A	N/A	N/A	N/A	N/A	N/A	NO	NO	NO	NO	YES	YES	NO	16.6667	0.06	1	1	1
468	19	11	1	1	1	1	1	1	1	grade 11	MALE	PARENTS	YES	No	Yes	No	No	N/A	N/A	N/A	N/A	N/A	N/A	N/A	I DONâ€™T KNOW	YES	NO	NO	YES	YES	NO	16.6667	0.06	1	1	0
469	15	11	0	1	0	1	1	1	0	grade 11	FEMALE	PARENTS	YES	No	Yes	No	No	Yes	No	No	No	No	No	No	YES	YES	NO	YES	NO	YES	NO	16.6667	0.06	1	1
470	17	11	1	1	1	1	1	1	1	grade 11	MALE	PARENTS	YES	No	Yes	No	No	N/A	N/A	N/A	N/A	N/A	N/A	N/A	NO	YES	NO	NO	YES	YES	NO	16.6667	0.06	1	1	0
471	18	11	0	1	1	1	1	1	0	grade 11	FEMALE	PARENTS	YES	Yes	Yes	Yes	Yes	N/A	N/A	N/A	N/A	N/A	N/A	N/A	NO	NO	NO	NO	YES	NO	NO	16.6667	0.06	1
472	17	11	0	0	0	0	0	0	0	grade 11	FEMALE	PARENTS	YES	Yes	Yes	Yes	Yes	No	No	No	No	No	No	Yes	NO	NO	NO	NO	NO	YES	NO	16.6667	0.06	1		1
473	18	11	1	1	0	1	1	1	1	grade 11	MALE	PARENTS	YES	Yes	Yes	Yes	Yes	N/A	N/A	N/A	N/A	N/A	N/A	N/A	NO	NO	NO	NO	YES	YES	NO	16.6667	0.06	1	1	1
474	15	11	0	0	0	0	0	0	0	grade 11	MALE	PARENTS	YES	No	Yes	No	No	Yes	No	Yes	No	Yes	No	No	I DONâ€™T KNOW	I DONâ€™T KNOW	I DONâ€™T KNOW	NO	I DONâ€™T KNOW	NO	I DONâ€™T KNOW	16.6667	0.06	1		1
475	17	11	1	1	1	1	1	1	1	grade 11	MALE	PARENTS	YES	No	No	Yes	No	N/A	N/A	N/A	N/A	N/A	N/A	N/A	NO	YES	NO	NO	YES	NO	NO	16.6667	0.06	1	1	0
476	17	11	0	1	1	0	1	1	1	grade 11	FEMALE	PARENTS	YES	No	Yes	No	No	N/A	N/A	N/A	N/A	N/A	N/A	N/A	NO	YES	NO	NO	NO	NO	NO	16.6667	0.06	1	1	1
477	16	11	1	1	1	1	1	1	0	grade 11	FEMALE	PARENTS	YES	Yes	Yes	Yes	Yes	Yes	No	No	No	Yes	No	No	NO	NO	NO	NO	YES	NO	NO	16.6667	0.06	1	1	1
478	13	8	1	1	1	1	0	1	1	grade 8	FEMALE	PARENTS	YES	No	Yes	Yes	No	N/A	N/A	N/A	N/A	N/A	N/A	N/A	YES	NO	NO	NO	YES	NO	NO	16.6667	0.06	1	1	1
479	14	8	1	1	0	0	0	0	0	grade 8	FEMALE	PARENTS	YES	Yes	Yes	Yes	Yes	No	No	No	No	No	No	Yes	YES	NO	NO	YES	YES	YES	NO	16.6667	0.06	1	1	1
480	13	8	1	1	0	0	1	0	0	grade 8	FEMALE	PARENTS	YES	No	Yes	No	No	No	No	No	No	No	No	Yes	NO	YES	NO	NO	YES	NO	NO	16.6667	0.06	1		1
481	13	8	0	0	0	0	1	0	0	grade 8	MALE	PARENTS	YES	Yes	No	No	No	Yes	No	No	No	No	No	No	YES	YES	NO	I DONâ€™T KNOW	YES	I DONâ€™T KNOW	NO	16.6667	0.06	1	1	1
482	13	8	1	1	0	1	1	1	1	grade 8	FEMALE	PARENTS	YES	No	Yes	No	No	N/A	N/A	N/A	N/A	N/A	N/A	N/A	NO	NO	NO	NO	YES	NO	NO	16.6667	0.06	1	1	1
483	15	8	1	1	0	0	1	1	0	grade 8	FEMALE	PARENTS	YES	Yes	No	No	No	Yes	No	No	No	No	No	No	NO	NO	NO	NO	I DONâ€™T KNOW	I DONâ€™T KNOW	NO	16.6667	0.06	1	1
484	13	8	1	0	0	0	1	1	0	grade 8	FEMALE	PARENTS	YES	Yes	No	Yes	No	N/A	N/A	N/A	N/A	N/A	N/A	N/A	NO	YES	NO	NO	YES	YES	NO	16.6667	0.06	1	1	0
485	13	8	0	0	0	0	1	1	0	grade 8	FEMALE	PARENTS	YES	Yes	No	No	No	Yes	No	No	No	No	No	No	NO	YES	NO	NO	YES	YES	NO	16.6667	0.06	1	0	1
486	13	8	0	1	0	0	1	1	0	grade 8	FEMALE	PARENTS	YES	Yes	No	Yes	No	No	No	No	Yes	No	No	No	NO	NO	NO	NO	YES	NO	NO	16.6667	0.06	1
487	13	8	0	1	0	0	1	0	0	grade 8	FEMALE	PARENTS	YES	Yes	Yes	No	Yes	Yes	No	No	No	No	No	Yes	YES	YES	NO	I DONâ€™T KNOW	I DONâ€™T KNOW	I DONâ€™T KNOW	NO	16.6667	0.06	1	1	1
488	14	8	1	1	1	1	1	1	0	grade 8	FEMALE	GUARDIANS	YES	Yes	No	No	No	N/A	N/A	N/A	N/A	N/A	N/A	N/A	NO	NO	NO	NO	NO	YES	NO	16.6667	0.06	1	1	0
489	15	8	0	1	0	0	1	0	0	grade 8	FEMALE	PARENTS	YES	Yes	Yes	Yes	Yes	Yes	No	No	No	Yes	No	No	NO	NO	NO	NO	YES	NO	NO	16.6667	0.06	1	1	1
490	13	8	0	0	0	0	1	1	0	grade 8	FEMALE	PARENTS	YES	Yes	No	No	No	N/A	N/A	N/A	N/A	N/A	N/A	N/A	NO	NO	NO	NO	YES	YES	NO	16.6667	0.06	1	1	1
491	13	8	0	0	0	0	0	0	0	grade 8	FEMALE	PARENTS	YES	No	Yes	Yes	No	Yes	No	No	No	Yes	Yes	Yes	NO	YES	NO	NO	YES	YES	NO	16.6667	0.06	1	1	1
492	13	8	0	1	0	1	0	1	0	grade 8	FEMALE	PARENTS	YES	Yes	No	No	No	N/A	N/A	N/A	N/A	N/A	N/A	N/A	NO	YES	NO	I DONâ€™T KNOW	YES	NO	NO	16.6667	0.06	1	1	1
493	14	8	1	1	1	1	1	1	1	grade 8	FEMALE	PARENTS	YES	Yes	No	No	Yes	N/A	N/A	N/A	N/A	N/A	N/A	N/A	NO	YES	YES	YES	YES	YES	NO	16.6667	0.06	1	1	1
494	13	8	1	1	1	1	1	1	1	grade 8	FEMALE	PARENTS	YES	Yes	Yes	No	Yes	N/A	N/A	N/A	N/A	N/A	N/A	N/A	NO	I DONâ€™T KNOW	NO	NO	YES	NO	NO	16.6667	0.06	1	1	0
495	13	8	1	1	1	1	1	1	1	grade 8	FEMALE	PARENTS	YES	No	Yes	No	No	No	No	No	No	No	No	Yes	NO	NO	NO	NO	NO	NO	NO	16.6667	0.06	1	1	1
496	13	8	1	1	1	1	1	1	0	grade 8	FEMALE	PARENTS	YES	Yes	No	No	No	Yes	No	No	No	No	No	No	NO	NO	NO	NO	YES	YES	NO	16.6667	0.06	1	0
497	13	8	0	1	1	1	1	1	1	grade 8	FEMALE	PARENTS	YES	Yes	No	No	No	No	No	No	No	No	No	Yes	NO	YES	NO	NO	YES	NO	NO	16.6667	0.06	1	1	1
498	13	8	0	1	1	1	1	1	0	grade 8	FEMALE	PARENTS	YES	Yes	No	No	No	N/A	N/A	N/A	N/A	N/A	N/A	N/A	NO	YES	NO	NO	YES	NO	NO	16.6667	0.06	1	1	1
499	14	8	0	0	0	0	0	0	0	grade 8	FEMALE	GUARDIANS	YES	No	Yes	No	No	Yes	No	No	No	No	No	Yes	NO	YES	I DONâ€™T KNOW	YES	YES	NO	NO	16.6667	0.06	1	1	1
500	15	8	1	1	1	1	1	1	0	grade 8	FEMALE	PARENTS	YES	No	No	No	Yes	N/A	N/A	N/A	N/A	N/A	N/A	N/A	NO	YES	NO	YES	YES	YES	NO	16.6667	0.06	1	1
501	14	8	0	1	1	1	1	1	1	grade 8	FEMALE	PARENTS	YES	Yes	No	No	No	No	No	Yes	No	No	No	No	NO	NO	NO	NO	YES	NO	NO	16.6667	0.06	1	1	1
502	13	8	1	1	0	1	1	1	0	grade 8	FEMALE	PARENTS	YES	Yes	No	No	No	N/A	N/A	N/A	N/A	N/A	N/A	N/A	NO	NO	NO	NO	YES	NO	NO	16.6667	0.06	1	1	0
503	13	8	1	1	1	1	1	1	0	grade 8	FEMALE	PARENTS	YES	Yes	No	No	No	N/A	N/A	N/A	N/A	N/A	N/A	N/A	NO	NO	NO	NO	YES	YES	NO	16.6667	0.06	1	1	0
504	13	8	1	0	0	0	0	0	0	grade 8	FEMALE	PARENTS	YES	No	Yes	No	Yes	No	No	No	No	Yes	No	Yes	NO	NO	NO	NO	YES	YES	I DONâ€™T KNOW	16.6667	0.06	1	1
505	17	9	0	1	0	0	0	0	1	grade 9	MALE	PARENTS	YES	Yes	No	No	No	Yes	No	No	No	No	No	No	NO	NO	NO	NO	NO	NO	NO	16.6667	0.06	1	0
506	14	8	1	0	1	0	0	0	0	grade 8	MALE	PARENTS	YES	No	No	Yes	No	Yes	No	No	No	No	No	No	NO	NO	NO	NO	NO	NO	NO	16.6667	0.06	1	0	1
507	14	8	0	0	0	0	0	0	0	grade 8	MALE	PARENTS	YES	No	No	Yes	No	Yes	No	No	No	No	No	No	NO	NO	NO	NO	NO	NO	NO	16.6667	0.06	1	1	1
508	18	11	1	1	1	0	1	1	0	grade 11	MALE	PARENTS	YES	Yes	No	No	No	Yes	No	No	No	No	No	No	NO	NO	NO	NO	YES	NO	NO	16.6667	0.06	1	1
509	14	8	1	1	1	1	1	1	1	grade 8	MALE	PARENTS	YES	Yes	No	No	No	N/A	N/A	N/A	N/A	N/A	N/A	N/A	NO	YES	NO	NO	YES	YES	NO	16.6667	0.06	1	1
510	13	8	0	0	0	0	0	0	0	grade 8	MALE	PARENTS	YES	Yes	No	No	No	Yes	No	No	No	No	No	No	NO	NO	NO	NO	NO	NO	I DONâ€™T KNOW	16.6667	0.06	1
511	14	8	0	1	1	1	1	1	1	grade 8	MALE	PARENTS	YES	No	No	No	Yes	N/A	N/A	N/A	N/A	N/A	N/A	N/A	NO	YES	NO	NO	YES	YES	NO	16.6667	0.06	3		1
512	17	12	0	1	0	0	0	0	0	grade 12	MALE	PARENTS	YES	No	Yes	No	No	Yes	No	No	No	No	No	No	NO	NO	NO	NO	YES	NO	NO	16.6667	0.06	3	0	1
513	14	9	0	1	0	0	0	0	0	grade 9	MALE	PARENTS	YES	No	Yes	No	No	No	No	No	No	No	No	Yes	NO	YES	NO	NO	YES	NO	NO	16.6667	0.06	3	0	1
514	18	11	0	0	0	1	1	1	1	grade 11	MALE	PARENTS	YES	No	Yes	No	No	N/A	N/A	N/A	N/A	N/A	N/A	N/A	NO	NO	NO	NO	YES	NO	NO	16.6667	0.06	3	1
515	13	8	0	0	0	0	0	0	0	grade 8	MALE	PARENTS	YES	Yes	No	No	No	Yes	No	No	No	No	No	No	I DONâ€™T KNOW	I DONâ€™T KNOW	I DONâ€™T KNOW	I DONâ€™T KNOW	I DONâ€™T KNOW	I DONâ€™T KNOW	I DONâ€™T KNOW	16.6667	0.06	3
516	18	12	0	0	0	0	0	0	0	grade 12	MALE	PARENTS	YES	No	Yes	No	No	Yes	No	No	No	Yes	No	Yes	NO	NO	NO	NO	YES	NO	NO	16.6667	0.06	3	1
517	20	12	1	0	1	1	1	1	0	grade 12	MALE	PARENTS	YES	No	Yes	No	No	N/A	N/A	N/A	N/A	N/A	N/A	N/A	NO	NO	NO	NO	YES	NO	NO	16.6667	0.06	3	1
518	18	12	0	1	0	1	1	1	0	grade 12	MALE	PARENTS	YES	Yes	No	No	No	No	No	No	No	Yes	No	No	NO	NO	NO	I DONâ€™T KNOW	YES	I DONâ€™T KNOW	I DONâ€™T KNOW	16.6667	0.06	3	1
519	14	8	0	1	0	0	0	0	0	grade 8	MALE	PARENTS	YES	Yes	No	No	No	Yes	No	No	No	No	No	No	NO	NO	NO	NO	NO	YES	YES	16.6667	0.06	3	1	1
520	13	8	1	1	0	1	0	1	0	grade 8	MALE	PARENTS	YES	Yes	No	No	No	Yes	No	No	No	No	No	No	NO	NO	NO	I DONâ€™T KNOW	YES	NO	NO	16.6667	0.06	3	1
521	18	12	0	1	1	1	1	0	0	grade 12	MALE	PARENTS	YES	No	Yes	No	No	Yes	No	No	No	No	No	No	YES	YES	YES	YES	YES	YES	NO	16.6667	0.06	3	1	1
522	18	11	1	1	1	1	1	1	1	grade 11	MALE	GUARDIANS	YES	No	No	No	Yes	N/A	N/A	N/A	N/A	N/A	N/A	N/A	YES	NO	NO	YES	YES	YES	NO	16.6667	0.06	3	1	1
523	15	11	1	1	0	1	1	1	0	grade 11	MALE	PARENTS	YES	No	Yes	No	No	Yes	No	No	No	No	No	No	NO	YES	NO	NO	YES	NO	NO	16.6667	0.06	3	1	1
524	14	9	0	0	0	0	1	0	0	grade 9	MALE	PARENTS	YES	No	Yes	No	No	No	No	No	No	No	No	Yes	YES	YES	YES	YES	YES	NO	NO	16.6667	0.06	3
525	17	11	1	0	0	1	1	1	1	grade 11	MALE	PARENTS	YES	No	No	Yes	No	N/A	N/A	N/A	N/A	N/A	N/A	N/A	NO	NO	NO	NO	YES	I DONâ€™T KNOW	NO	16.6667	0.06	3	1	1
526	14	9	0	0	0	1	1	0	0	grade 9	MALE	PARENTS	YES	Yes	No	No	No	Yes	No	No	No	No	No	No	NO	NO	NO	NO	YES	NO	NO	16.6667	0.06	3	1	1
527	17	12	0	0	0	0	1	0	0	grade 12	MALE	PARENTS	YES	No	Yes	Yes	No	No	No	No	Yes	No	No	Yes	NO	NO	NO	NO	NO	YES	NO	16.6667	0.06	3		1
528	18	12	0	0	0	0	1	0	0	grade 12	MALE	PARENTS	YES	No	Yes	No	No	Yes	No	No	No	No	No	No	NO	YES	NO	NO	YES	YES	NO	16.6667	0.06	3	1	1
529	15	8	0	1	1	1	0	1	1	grade 8	MALE	PARENTS	YES	No	No	Yes	No	Yes	No	No	No	No	No	No	I DONâ€™T KNOW	YES	NO	NO	NO	YES	NO	16.6667	0.06	3		1
530	18	8	0	0	0	1	1	1	1	grade 8	MALE	PARENTS	YES	No	Yes	No	No	Yes	No	No	No	No	No	No	NO	NO	NO	NO	NO	YES	NO	16.6667	0.06	3	1	1
531	14	9	0	1	0	1	1	0	0	grade 9	MALE	PARENTS	YES	No	No	Yes	No	No	No	No	No	Yes	No	No	NO	YES	YES	NO	YES	YES	NO	16.6667	0.06	3	0
532	15	9	1	0	0	1	1	0	0	grade 9	MALE	PARENTS	YES	No	No	Yes	No	No	No	Yes	No	No	No	No	NO	I DONâ€™T KNOW	I DONâ€™T KNOW	NO	YES	YES	NO	16.6667	0.06	3	1	1
533	20	8	0	0	0	0	0	0	0	grade 8	MALE	PARENTS	YES	No	No	Yes	No	Yes	No	No	No	No	No	No	NO	NO	NO	NO	YES	YES	I DONâ€™T KNOW	16.6667	0.06	3		1
534	18	12	0	0	0	0	0	0	0	grade 12	MALE	PARENTS	YES	No	No	Yes	No	No	No	No	No	No	Yes	No	NO	I DONâ€™T KNOW	I DONâ€™T KNOW	YES	I DONâ€™T KNOW	I DONâ€™T KNOW	I DONâ€™T KNOW	16.6667	0.06	3		1
535	18	11	1	0	0	0	0	0	0	grade 11	MALE	PARENTS	YES	No	No	Yes	No	Yes	No	No	No	No	No	No	NO	NO	I DONâ€™T KNOW	YES	YES	YES	NO	16.6667	0.06	3	0	1
536	18	11	1	1	0	1	1	1	1	grade 11	MALE	PARENTS	YES	No	No	Yes	No	N/A	N/A	N/A	N/A	N/A	N/A	N/A	YES	YES	NO	YES	YES	I DONâ€™T KNOW	NO	16.6667	0.06	3	1	1
537	13	8	1	1	1	1	1	1	0	grade 8	FEMALE	PARENTS	YES	No	Yes	No	No	N/A	N/A	N/A	N/A	N/A	N/A	N/A	NO	NO	NO	NO	YES	YES	NO	16.6667	0.06	3	1	1
538	13	8	0	0	0	0	0	0	0	grade 8	FEMALE	PARENTS	YES	Yes	No	No	No	Yes	No	No	No	No	No	No	NO	YES	NO	NO	YES	NO	NO	16.6667	0.06	3	1	1
539	13	8	0	0	0	0	0	0	0	grade 8	FEMALE	PARENTS	YES	No	No	Yes	No	Yes	No	No	No	No	No	No	NO	YES	YES	NO	YES	NO	NO	16.6667	0.06	3	0	0
540	13	8	1	1	1	1	1	1	0	grade 8	FEMALE	PARENTS	YES	No	No	No	Yes	Yes	No	No	No	No	No	No	NO	I DONâ€™T KNOW	NO	NO	YES	NO	NO	16.6667	0.06	3	1	0
541	13	8	0	1	0	0	1	1	0	grade 8	FEMALE	PARENTS	YES	Yes	No	No	Yes	N/A	N/A	N/A	N/A	N/A	N/A	N/A	NO	NO	NO	NO	YES	NO	NO	16.6667	0.06	3
542	15	10	0	0	0	1	1	0	0	grade 10	FEMALE	PARENTS	YES	Yes	No	No	No	N/A	N/A	N/A	N/A	N/A	N/A	N/A	NO	NO	NO	NO	YES	I DONâ€™T KNOW	NO	16.6667	0.06	3		0
543	14	8	1	1	0	0	1	0	0	grade 8	FEMALE	PARENTS	YES	Yes	No	No	No	Yes	No	No	No	No	No	No	NO	NO	NO	NO	YES	NO	NO	16.6667	0.06	3	1	1
544	16	10	0	0	0	0	0	0	0	grade 10	FEMALE	PARENTS	YES	No	Yes	No	No	No	No	Yes	No	No	No	No	NO	NO	NO	NO	YES	YES	NO	16.6667	0.06	3	1
545	16	10	0	1	0	0	0	0	0	grade 10	FEMALE	PARENTS	YES	No	Yes	No	No	Yes	No	No	No	No	No	No	NO	YES	YES	NO	YES	NO	NO	16.6667	0.06	3	1	1
546	16	11	1	0	0	0	0	0	0	grade 11	FEMALE	PARENTS	YES	No	Yes	No	No	No	No	No	No	Yes	No	No	NO	NO	NO	NO	YES	YES	NO	16.6667	0.06	3	1	1
547	15	10	0	1	0	0	0	1	0	grade 10	FEMALE	PARENTS	YES	No	Yes	No	No	Yes	No	No	No	No	No	No	NO	YES	I DONâ€™T KNOW	NO	YES	NO	NO	16.6667	0.06	3	1	1
548	18	12	0	0	0	0	1	1	1	grade 12	FEMALE	PARENTS	YES	No	Yes	Yes	No	Yes	No	No	No	No	No	No	NO	I DONâ€™T KNOW	NO	I DONâ€™T KNOW	NO	NO	NO	16.6667	0.06	3	1
549	13	8	1	1	1	1	1	1	0	grade 8	FEMALE	PARENTS	YES	Yes	No	No	No	Yes	No	No	No	No	No	No	NO	NO	NO	I DONâ€™T KNOW	YES	NO	NO	16.6667	0.06	2	1	1
550	13	8	0	1	1	1	0	1	0	grade 8	FEMALE	PARENTS	YES	Yes	No	No	No	N/A	N/A	N/A	N/A	N/A	N/A	N/A	NO	NO	NO	NO	YES	YES	NO	16.6667	0.06	2	1
551	15	8	0	1	1	1	1	1	1	grade 8	FEMALE	GUARDIANS	YES	Yes	No	No	Yes	N/A	N/A	N/A	N/A	N/A	N/A	N/A	NO	YES	I DONâ€™T KNOW	NO	YES	NO	NO	16.6667	0.06	2	1	0
552	14	8	0	0	0	0	1	0	0	grade 8	FEMALE	PARENTS	YES	Yes	No	No	No	No	No	No	No	Yes	No	No	NO	YES	I DONâ€™T KNOW	YES	YES	NO	NO	16.6667	0.06	2	1
553	13	8	1	1	1	1	1	1	1	grade 8	FEMALE	PARENTS	YES	No	Yes	No	No	N/A	N/A	N/A	N/A	N/A	N/A	N/A	NO	NO	I DONâ€™T KNOW	YES	YES	NO	NO	16.6667	0.06	2	1
554	13	8	1	1	0	1	1	1	0	grade 8	FEMALE	PARENTS	YES	No	Yes	No	No	N/A	N/A	N/A	N/A	N/A	N/A	N/A	NO	NO	NO	NO	YES	NO	NO	16.6667	0.06	2	1
555	16	10	1	1	1	1	1	1	0	grade 10	FEMALE	PARENTS	YES	No	Yes	No	No	Yes	No	No	No	No	No	No	NO	YES	NO	YES	YES	YES	NO	16.6667	0.06	2	1	0
556	17	11	1	1	1	1	1	1	1	grade 11	FEMALE	PARENTS	YES	No	Yes	Yes	Yes	N/A	N/A	N/A	N/A	N/A	N/A	N/A	NO	NO	NO	NO	YES	NO	NO	16.6667	0.06	2	1	0
557	17	10	1	1	1	1	1	1	0	grade 10	FEMALE	PARENTS	YES	Yes	No	No	No	No	No	Yes	No	No	No	No	NO	NO	NO	NO	YES	NO	NO	16.6667	0.06	2	1	1
558	19	11	1	1	1	1	1	1	0	grade 11	FEMALE	PARENTS	YES	Yes	No	No	No	N/A	N/A	N/A	N/A	N/A	N/A	N/A	NO	NO	NO	NO	YES	NO	NO	16.6667	0.06	2	1
559	17	11	0	0	0	0	1	0	0	grade 11	FEMALE	PARENTS	YES	Yes	No	No	No	Yes	No	No	Yes	No	Yes	Yes	NO	NO	NO	YES	NO	YES	YES	16.6667	0.06	2	0	1
560	16	10	0	1	1	1	1	1	1	grade 10	FEMALE	PARENTS	YES	No	Yes	No	No	Yes	No	No	No	No	No	No	NO	NO	NO	NO	YES	NO	NO	16.6667	0.06	2	1	1
561	15	10	0	0	0	0	0	1	0	grade 10	FEMALE	PARENTS	YES	Yes	No	No	No	Yes	No	No	No	Yes	No	No	NO	NO	NO	I DONâ€™T KNOW	YES	NO	NO	16.6667	0.06	2		1
562	14	10	0	1	0	1	0	1	0	grade 10	FEMALE	PARENTS	YES	Yes	No	No	No	Yes	No	No	No	No	No	No	NO	YES	NO	NO	YES	NO	YES	16.6667	0.06	2		1
563	15	10	1	1	0	0	1	0	0	grade 10	FEMALE	PARENTS	YES	Yes	No	No	No	No	No	No	No	No	No	Yes	NO	I DONâ€™T KNOW	NO	NO	YES	YES	NO	16.6667	0.06	2
564	16	10	0	0	0	0	1	0	0	grade 10	FEMALE	PARENTS	YES	Yes	Yes	Yes	No	Yes	No	Yes	No	No	No	No	NO	YES	NO	I DONâ€™T KNOW	YES	YES	NO	16.6667	0.06	2
565	14	10	0	0	0	0	0	0	0	grade 10	FEMALE	PARENTS	YES	Yes	No	No	No	No	No	No	Yes	No	Yes	Yes	NO	NO	I DONâ€™T KNOW	NO	YES	YES	NO	16.6667	0.06	2		1
566	16	10	0	1	0	1	1	1	0	grade 10	FEMALE	PARENTS	YES	No	No	Yes	No	Yes	No	No	No	No	No	No	I DONâ€™T KNOW	YES	NO	NO	YES	YES	NO	16.6667	0.06	2	1	1
567	15	10	0	1	1	1	0	0	1	grade 10	FEMALE	PARENTS	YES	No	Yes	Yes	No	N/A	N/A	N/A	N/A	N/A	N/A	N/A	NO	YES	YES	NO	YES	I DONâ€™T KNOW	NO	16.6667	0.06	2	1	1
568	16	10	1	1	0	1	1	0	0	grade 10	FEMALE	PARENTS	YES	No	Yes	No	No	Yes	No	No	No	Yes	No	No	NO	NO	NO	NO	YES	NO	NO	16.6667	0.06	2	1	1
569	17	10	1	1	1	1	1	1	0	grade 10	FEMALE	PARENTS	YES	Yes	No	No	Yes	Yes	No	No	No	No	Yes	No	NO	NO	NO	YES	I DONâ€™T KNOW	YES	NO	16.6667	0.06	2	1
570	15	10	1	0	0	1	0	0	0	grade 10	FEMALE	PARENTS	YES	No	No	Yes	No	Yes	No	Yes	No	Yes	Yes	No	NO	NO	NO	NO	YES	YES	NO	16.6667	0.06	2
571	15	10	1	1	1	1	1	1	1	grade 10	FEMALE	PARENTS	YES	Yes	No	No	No	N/A	N/A	N/A	N/A	N/A	N/A	N/A	NO	NO	NO	YES	YES	YES	NO	16.6667	0.06	2	1	0
572	15	10	0	1	1	1	1	1	0	grade 10	FEMALE	PARENTS	YES	No	Yes	No	No	N/A	N/A	N/A	N/A	N/A	N/A	N/A	NO	NO	NO	NO	NO	YES	NO	16.6667	0.06	2
573	15	10	0	0	0	0	1	0	0	grade 10	FEMALE	PARENTS	YES	Yes	No	No	No	Yes	No	No	No	Yes	No	No	NO	NO	NO	NO	YES	YES	NO	16.6667	0.06	2
574	16	10	1	1	1	0	0	1	0	grade 10	FEMALE	PARENTS	YES	Yes	No	No	No	No	No	No	No	No	Yes	Yes	NO	NO	NO	NO	YES	I DONâ€™T KNOW	NO	16.6667	0.06	2	1	1
575	15	10	0	1	0	0	1	1	0	grade 10	FEMALE	PARENTS	YES	No	Yes	No	No	Yes	Yes	No	No	No	No	Yes	NO	NO	NO	YES	NO	NO	NO	16.6667	0.06	3
576	16	10	1	1	1	1	1	1	1	grade 10	FEMALE	PARENTS	YES	No	Yes	No	No	N/A	N/A	N/A	N/A	N/A	N/A	N/A	NO	NO	NO	NO	YES	NO	NO	16.6667	0.06	3	1	0
577	15	10	0	1	0	0	1	1	0	grade 10	FEMALE	PARENTS	YES	No	Yes	Yes	No	Yes	Yes	No	No	No	No	Yes	I DONâ€™T KNOW	YES	NO	NO	NO	NO	NO	16.6667	0.06	3	1
578	15	10	1	1	0	1	1	1	0	grade 10	FEMALE	PARENTS	YES	Yes	No	Yes	Yes	No	No	No	No	No	Yes	Yes	NO	YES	NO	NO	YES	YES	NO	16.6667	0.06	3	0	1
579	16	10	0	1	0	1	0	0	0	grade 10	FEMALE	PARENTS	YES	Yes	No	No	No	N/A	N/A	N/A	N/A	N/A	N/A	N/A	NO	NO	NO	NO	YES	I DONâ€™T KNOW	NO	16.6667	0.06	3
580	15	10	0	0	0	0	0	0	0	grade 10	FEMALE	PARENTS	YES	Yes	No	No	No	Yes	No	No	No	No	Yes	Yes	NO	NO	NO	NO	YES	NO	NO	16.6667	0.06	3	0	1
581	17	10	1	1	1	0	1	1	1	grade 10	FEMALE	PARENTS	YES	No	Yes	No	No	N/A	N/A	N/A	N/A	N/A	N/A	N/A	NO	YES	NO	NO	YES	NO	NO	16.6667	0.06	3	1	1
582	14	10	1	0	0	0	0	0	0	grade 10	FEMALE	PARENTS	YES	No	Yes	No	No	Yes	No	Yes	No	Yes	No	Yes	NO	NO	NO	NO	YES	NO	NO	16.6667	0.06	3	1
583	14	10	0	0	0	0	1	0	0	grade 10	FEMALE	PARENTS	YES	Yes	No	No	No	Yes	Yes	No	No	Yes	No	Yes	NO	NO	NO	NO	YES	NO	NO	16.6667	0.06	3	1
584	15	10	0	1	0	1	1	0	0	grade 10	FEMALE	PARENTS	YES	No	Yes	No	No	Yes	Yes	No	No	Yes	No	Yes	NO	NO	NO	NO	YES	NO	NO	16.6667	0.06	3	1	1
585	15	10	1	1	0	1	1	0	1	grade 10	FEMALE	PARENTS	YES	No	No	Yes	No	N/A	N/A	N/A	N/A	N/A	N/A	N/A	NO	YES	NO	YES	YES	NO	NO	16.6667	0.06	3	1	1
586	19	10	1	1	1	1	0	0	0	grade 10	FEMALE	PARENTS	YES	No	No	Yes	No	Yes	No	Yes	No	No	Yes	Yes	NO	YES	NO	YES	NO	I DONâ€™T KNOW	NO	16.6667	0.06	3	0
587	17	10	1	1	1	1	1	1	0	grade 10	FEMALE	PARENTS	YES	Yes	No	No	Yes	Yes	No	No	No	No	No	No	NO	NO	NO	YES	I DONâ€™T KNOW	I DONâ€™T KNOW	NO	16.6667	0.06	3	1
588	15	10	0	0	0	0	1	0	0	grade 10	FEMALE	PARENTS	YES	No	Yes	Yes	No	Yes	No	No	No	No	No	Yes	NO	YES	NO	NO	YES	YES	NO	16.6667	0.06	3	1	1
589	15	10	1	1	1	1	0	1	1	grade 10	FEMALE	PARENTS	YES	No	Yes	No	No	N/A	N/A	N/A	N/A	N/A	N/A	N/A	NO	NO	NO	I DONâ€™T KNOW	YES	I DONâ€™T KNOW	NO	16.6667	0.06	3	1	0
590	15	10	0	1	1	1	0	1	0	grade 10	FEMALE	PARENTS	YES	No	No	Yes	No	Yes	No	No	No	No	No	No	NO	YES	I DONâ€™T KNOW	I DONâ€™T KNOW	YES	NO	NO	16.6667	0.06	3	1	1
591	17	10	0	0	0	0	0	0	1	grade 10	FEMALE	PARENTS	YES	Yes	Yes	Yes	No	N/A	N/A	N/A	N/A	N/A	N/A	N/A	NO	NO	I DONâ€™T KNOW	NO	YES	YES	NO	16.6667	0.06	3	1	1
592	17	10	1	1	1	1	1	1	1	grade 10	FEMALE	PARENTS	YES	Yes	No	No	No	N/A	N/A	N/A	N/A	N/A	N/A	N/A	NO	NO	YES	I DONâ€™T KNOW	YES	I DONâ€™T KNOW	NO	16.6667	0.06	3	1	0
593	14	10	0	0	0	0	0	0	0	grade 10	FEMALE	PARENTS	YES	No	No	No	Yes	Yes	Yes	No	No	No	No	No	NO	NO	NO	NO	YES	NO	NO	16.6667	0.06	3	1	1
594	15	10	1	1	0	1	1	1	0	grade 10	FEMALE	PARENTS	YES	No	No	No	Yes	Yes	No	No	No	No	No	No	NO	NO	NO	NO	NO	YES	NO	16.6667	0.06	3	1	1
595	16	10	0	0	1	1	0	1	1	grade 10	FEMALE	PARENTS	YES	No	Yes	No	No	N/A	N/A	N/A	N/A	N/A	N/A	N/A	NO	YES	NO	NO	YES	YES	NO	16.6667	0.06	3	1	1
596	15	10	0	0	0	0	0	0	0	grade 10	FEMALE	PARENTS	YES	No	No	Yes	No	Yes	No	No	No	No	No	No	NO	NO	NO	NO	YES	NO	NO	16.6667	0.06	3	0
597	16	10	1	1	1	1	1	0	1	grade 10	FEMALE	PARENTS	YES	No	No	Yes	No	N/A	N/A	N/A	N/A	N/A	N/A	N/A	NO	YES	I DONâ€™T KNOW	NO	YES	YES	NO	16.6667	0.06	3	1	1
598	17	10	0	0	0	0	1	0	0	grade 10	FEMALE	PARENTS	YES	No	Yes	Yes	Yes	Yes	Yes	No	No	Yes	No	No	NO	YES	NO	NO	NO	YES	NO	16.6667	0.06	3	1	1
599	16	10	1	1	1	1	1	1	0	grade 10	FEMALE	PARENTS	YES	Yes	No	No	No	N/A	N/A	N/A	N/A	N/A	N/A	N/A	YES	YES	NO	YES	YES	I DONâ€™T KNOW	NO	16.6667	0.06	3	1
600	13	10	1	1	0	1	1	0	0	grade 10	FEMALE	PARENTS	YES	No	Yes	No	Yes	Yes	No	No	Yes	No	No	No	NO	I DONâ€™T KNOW	I DONâ€™T KNOW	I DONâ€™T KNOW	YES	YES	NO	16.6667	0.06	3		1
601	16	9	0	1	1	1	1	1	0	grade 9	MALE	PARENTS	YES	No	No	Yes	No	No	No	No	No	Yes	No	No	NO	NO	NO	NO	YES	NO	NO	16.6667	0.06	3	1	1
602	14	9	1	1	1	1	1	1	0	grade 9	MALE	PARENTS	YES	No	Yes	No	No	Yes	No	No	No	No	No	No	NO	NO	NO	NO	YES	NO	NO	16.6667	0.06	3	1	0
603	14	9	0	0	0	0	0	0	0	grade 9	FEMALE	PARENTS	YES	Yes	No	No	No	Yes	No	No	No	No	No	No	NO	NO	NO	NO	NO	NO	NO	16.6667	0.06	3	0	0
604	14	9	0	1	0	0	0	1	0	grade 9	FEMALE	PARENTS	YES	Yes	No	No	No	No	No	No	No	No	No	Yes	NO	NO	I DONâ€™T KNOW	YES	YES	YES	NO	16.6667	0.06	3	1	1
605	14	9	0	1	0	1	1	1	0	grade 9	MALE	PARENTS	YES	Yes	No	No	No	Yes	No	No	No	No	No	No	NO	NO	I DONâ€™T KNOW	NO	YES	NO	NO	16.6667	0.06	3	1
606	17	9	1	1	0	1	1	0	0	grade 9	MALE	PARENTS	YES	Yes	No	No	No	No	No	Yes	No	No	No	No	NO	NO	NO	I DONâ€™T KNOW	YES	I DONâ€™T KNOW	NO	16.6667	0.06	3		0
607	15	9	1	0	0	1	1	1	0	grade 9	MALE	PARENTS	YES	No	No	Yes	No	Yes	No	No	No	No	No	No	I DONâ€™T KNOW	I DONâ€™T KNOW	I DONâ€™T KNOW	NO	YES	I DONâ€™T KNOW	NO	16.6667	0.06	3		0
608	14	9	0	1	1	1	0	1	1	grade 9	MALE	PARENTS	YES	Yes	No	No	No	N/A	N/A	N/A	N/A	N/A	N/A	N/A	NO	NO	NO	I DONâ€™T KNOW	YES	NO	NO	16.6667	0.06	3	1	0
609	16	9	0	1	1	1	0	0	0	grade 9	FEMALE	PARENTS	YES	Yes	No	No	No	No	No	Yes	No	No	No	No	NO	NO	NO	NO	YES	YES	NO	16.6667	0.06	3	0	0
610	16	9	0	1	1	1	1	0	1	grade 9	FEMALE	PARENTS	YES	Yes	No	No	No	N/A	N/A	N/A	N/A	N/A	N/A	N/A	NO	YES	YES	NO	YES	YES	NO	16.6667	0.06	3	1	1
611	16	9	0	1	1	1	1	0	0	grade 9	FEMALE	PARENTS	YES	Yes	No	No	No	No	No	Yes	No	No	No	No	NO	NO	NO	NO	YES	YES	NO	16.6667	0.06	3	0	0
612	16	9	1	1	1	1	1	1	1	grade 9	FEMALE	PARENTS	YES	Yes	No	No	No	N/A	N/A	N/A	N/A	N/A	N/A	N/A	NO	NO	NO	NO	YES	YES	NO	16.6667	0.06	3	1	1
613	13	9	0	0	0	0	0	1	0	grade 9	FEMALE	PARENTS	YES	No	Yes	No	No	Yes	No	No	No	No	No	No	NO	NO	NO	NO	NO	NO	NO	16.6667	0.06	3	0	0
614	15	9	1	0	0	0	0	0	0	grade 9	MALE	PARENTS	YES	No	No	Yes	No	Yes	No	No	No	No	No	No	NO	NO	NO	I DONâ€™T KNOW	YES	I DONâ€™T KNOW	NO	16.6667	0.06	3	1	1
615	16	9	0	1	0	0	0	0	0	grade 9	MALE	PARENTS	YES	Yes	No	No	No	Yes	No	No	No	No	No	No	NO	NO	NO	NO	YES	YES	NO	16.6667	0.06	3		0
616	16	11	1	0	0	0	1	0	0	grade 11	MALE	PARENTS	YES	No	No	Yes	No	Yes	No	No	No	No	No	No	NO	YES	YES	NO	YES	YES	NO	16.6667	0.06	3	1
617	17	11	0	0	0	0	0	1	0	grade 11	MALE	PARENTS	YES	No	Yes	Yes	Yes	No	Yes	No	No	Yes	Yes	No	NO	NO	NO	NO	YES	NO	NO	16.6667	0.06	3		1
618	17	11	0	1	0	1	0	0	1	grade 11	FEMALE	PARENTS	YES	Yes	No	No	No	N/A	N/A	N/A	N/A	N/A	N/A	N/A	NO	NO	NO	NO	YES	NO	NO	16.6667	0.06	3	1	0
619	17	11	0	0	0	0	0	0	0	grade 11	FEMALE	PARENTS	YES	Yes	No	No	No	Yes	No	No	No	No	No	No	NO	NO	NO	NO	YES	NO	NO	16.6667	0.06	3	1
620	14	11	1	0	0	1	1	0	0	grade 11	FEMALE	PARENTS	YES	Yes	Yes	Yes	Yes	Yes	No	No	No	No	No	No	NO	NO	NO	NO	YES	NO	NO	16.6667	0.06	3	1	1
621	17	11	1	1	0	0	1	1	0	grade 11	FEMALE	PARENTS	YES	No	No	Yes	No	Yes	No	Yes	Yes	No	No	No	NO	NO	NO	NO	YES	NO	NO	16.6667	0.06	3	1	1
622	17	11	0	0	0	0	1	0	1	grade 11	FEMALE	GUARDIANS	YES	Yes	No	No	No	N/A	N/A	N/A	N/A	N/A	N/A	N/A	NO	YES	NO	I DONâ€™T KNOW	YES	YES	NO	16.6667	0.06	3	1
623	17	11	1	1	0	0	1	0	0	grade 11	MALE	GUARDIANS	YES	No	Yes	No	Yes	Yes	No	No	No	No	No	No	NO	NO	NO	NO	YES	YES	NO	16.6667	0.06	3	1	1
624	19	11	1	1	0	1	0	0	0	grade 11	FEMALE	PARENTS	YES	Yes	No	No	No	No	No	No	No	Yes	No	No	NO	NO	NO	NO	YES	YES	NO	16.6667	0.06	3	1	1
625	19	11	0	1	0	1	1	0	0	grade 11	FEMALE	PARENTS	YES	Yes	No	No	No	Yes	No	No	No	No	No	No	NO	NO	NO	NO	YES	NO	NO	16.6667	0.06	3	1
626	17	11	0	1	1	1	1	1	0	grade 11	FEMALE	PARENTS	YES	Yes	No	No	No	Yes	Yes	No	No	No	Yes	No	NO	YES	I DONâ€™T KNOW	YES	YES	NO	NO	16.6667	0.06	3	1	0
627	18	11	1	1	1	1	1	1	1	grade 11	MALE	PARENTS	YES	No	No	Yes	No	N/A	N/A	N/A	N/A	N/A	N/A	N/A	NO	NO	NO	NO	YES	NO	NO	16.6667	0.06	3	1
628	16	11	0	0	0	0	0	0	0	grade 11	FEMALE	PARENTS	YES	Yes	Yes	Yes	Yes	Yes	No	No	Yes	No	Yes	Yes	NO	NO	I DONâ€™T KNOW	YES	YES	NO	NO	16.6667	0.06	3
629	16	11	0	0	1	1	0	1	1	grade 11	FEMALE	PARENTS	YES	Yes	Yes	Yes	Yes	N/A	N/A	N/A	N/A	N/A	N/A	N/A	YES	YES	NO	YES	YES	YES	NO	16.6667	0.06	3	0	0
630	16	11	0	0	0	0	1	1	0	grade 11	MALE	PARENTS	YES	No	Yes	Yes	Yes	Yes	No	No	No	No	No	Yes	NO	YES	NO	NO	YES	NO	NO	16.6667	0.06	3	1	1
631	17	11	1	1	1	1	1	1	1	grade 11	MALE	PARENTS	YES	No	Yes	Yes	No	N/A	N/A	N/A	N/A	N/A	N/A	N/A	NO	YES	YES	NO	YES	NO	NO	16.6667	0.06	3	0	1
632	19	11	0	1	1	1	1	1	1	grade 11	MALE	PARENTS	YES	No	No	Yes	No	N/A	N/A	N/A	N/A	N/A	N/A	N/A	YES	YES	NO	YES	YES	NO	NO	16.6667	0.06	3	1	1
633	20	11	1	1	1	1	1	1	0	grade 11	MALE	PARENTS	YES	No	Yes	No	No	Yes	No	No	No	No	No	No	I DONâ€™T KNOW	NO	NO	NO	YES	NO	NO	16.6667	0.06	3	1
634	16	11	1	1	0	1	1	1	0	grade 11	MALE	PARENTS	YES	No	Yes	Yes	No	No	No	No	No	No	No	Yes	NO	I DONâ€™T KNOW	NO	NO	NO	YES	I DONâ€™T KNOW	16.6667	0.06	3		0
635	15	11	1	1	0	0	1	1	0	grade 11	MALE	PARENTS	YES	No	Yes	No	No	N/A	N/A	N/A	N/A	N/A	N/A	N/A	NO	NO	NO	YES	YES	NO	NO	16.6667	0.06	3	1
636	16	11	1	1	0	0	1	1	0	grade 11	FEMALE	PARENTS	YES	Yes	No	Yes	No	No	Yes	No	No	Yes	No	No	NO	YES	NO	NO	YES	NO	NO	16.6667	0.06	3
637	16	11	0	1	0	0	0	0	0	grade 11	FEMALE	PARENTS	YES	No	No	Yes	No	Yes	No	No	No	No	No	Yes	NO	YES	YES	NO	YES	NO	NO	16.6667	0.06	3	0	1
638	16	10	1	1	1	1	1	1	0	grade 10	FEMALE	PARENTS	YES	No	Yes	No	No	N/A	N/A	N/A	N/A	N/A	N/A	N/A	NO	YES	NO	YES	YES	NO	NO	16.6667	0.06	3	1	1
639	17	11	0	0	0	0	1	0	0	grade 11	MALE	PARENTS	YES	No	No	Yes	No	Yes	No	No	No	No	No	No	NO	NO	I DONâ€™T KNOW	NO	YES	YES	NO	16.6667	0.06	3	0	1
640	19	11	0	0	0	0	1	1	0	grade 11	MALE	PARENTS	YES	No	Yes	No	No	No	No	Yes	No	No	No	No	NO	YES	NO	NO	YES	NO	NO	16.6667	0.06	3		1
641	17	11	0	1	0	0	1	1	0	grade 11	MALE	PARENTS	YES	Yes	Yes	Yes	Yes	No	No	No	No	No	Yes	No	NO	NO	NO	NO	YES	YES	NO	16.6667	0.06	3
642	19	11	0	1	0	0	1	1	0	grade 11	MALE	PARENTS	YES	Yes	No	No	No	Yes	No	No	No	No	No	No	NO	I DONâ€™T KNOW	I DONâ€™T KNOW	NO	YES	NO	NO	16.6667	0.06	3	1
643	15	10	0	0	1	0	1	0	1	grade 10	MALE	PARENTS	YES	No	Yes	No	No	N/A	N/A	N/A	N/A	N/A	N/A	N/A	NO	YES	I DONâ€™T KNOW	NO	NO	YES	NO	16.6667	0.06	3	1	1
644	17	10	0	1	0	0	1	0	1	grade 10	FEMALE	PARENTS	YES	Yes	No	No	No	No	No	No	No	No	No	Yes	NO	NO	NO	YES	YES	YES	NO	16.6667	0.06	3	1	1
645	16	10	1	1	1	1	1	1	0	grade 10	FEMALE	GUARDIANS	YES	No	Yes	No	No	N/A	N/A	N/A	N/A	N/A	N/A	N/A	NO	YES	YES	I DONâ€™T KNOW	YES	NO	NO	16.6667	0.06	3	1	1
646	19	10	1	1	0	0	1	1	0	grade 10	MALE	PARENTS	YES	Yes	No	No	No	N/A	N/A	N/A	N/A	N/A	N/A	N/A	YES	YES	NO	YES	YES	NO	NO	16.6667	0.06	3	1
647	16	10	0	0	1	0	1	0	0	grade 10	MALE	PARENTS	YES	No	No	Yes	No	N/A	N/A	N/A	N/A	N/A	N/A	N/A	NO	YES	YES	YES	YES	YES	NO	16.6667	0.06	3	1	1
648	16	10	0	0	0	1	1	0	0	grade 10	MALE	PARENTS	YES	No	No	Yes	No	No	Yes	No	No	No	No	No	NO	YES	YES	NO	YES	YES	NO	16.6667	0.06	3	1	1
649	14	10	1	1	1	1	1	0	1	grade 10	MALE	PARENTS	YES	Yes	No	No	No	Yes	No	No	No	No	No	No	NO	YES	NO	NO	YES	YES	YES	16.6667	0.06	3	1	1
650	15	10	0	0	0	0	1	1	0	grade 10	FEMALE	PARENTS	YES	Yes	No	No	No	Yes	No	No	No	No	No	No	NO	YES	NO	NO	YES	NO	NO	16.6667	0.06	3	1	1
651	15	10	1	0	0	0	0	0	1	grade 10	FEMALE	PARENTS	YES	No	No	No	Yes	N/A	N/A	N/A	N/A	N/A	N/A	N/A	NO	NO	YES	NO	YES	YES	NO	16.6667	0.06	3		1
652	16	10	1	1	0	1	1	1	0	grade 10	FEMALE	GUARDIANS	YES	No	Yes	No	No	No	No	No	No	No	No	Yes	NO	YES	NO	I DONâ€™T KNOW	YES	YES	NO	16.6667	0.06	3	1
653	16	10	1	1	1	1	1	1	0	grade 10	MALE	PARENTS	YES	No	No	No	Yes	N/A	N/A	N/A	N/A	N/A	N/A	N/A	NO	NO	NO	NO	YES	NO	NO	16.6667	0.06	3	1	1
654	15	10	0	1	1	1	1	1	1	grade 10	FEMALE	PARENTS	YES	No	No	Yes	No	N/A	N/A	N/A	N/A	N/A	N/A	N/A	NO	NO	NO	NO	YES	NO	NO	16.6667	0.06	3	1	1
655	17	10	1	1	0	1	1	0	0	grade 10	MALE	PARENTS	YES	No	No	No	Yes	N/A	N/A	N/A	N/A	N/A	N/A	N/A	YES	YES	NO	YES	YES	YES	NO	16.6667	0.06	3	0	1
656	15	10	1	0	0	0	1	1	0	grade 10	MALE	PARENTS	YES	No	Yes	No	No	Yes	No	No	No	No	No	No	NO	YES	NO	I DONâ€™T KNOW	YES	YES	I DONâ€™T KNOW	16.6667	0.06	3	1	1
657	16	10	0	1	1	1	1	1	1	grade 10	MALE	PARENTS	YES	No	No	No	Yes	Yes	No	No	No	No	No	No	NO	NO	NO	NO	YES	I DONâ€™T KNOW	NO	16.6667	0.06	3	0
658	18	10	1	1	0	0	1	1	0	grade 10	MALE	PARENTS	YES	No	No	Yes	No	No	No	Yes	No	No	No	No	NO	YES	NO	NO	YES	NO	YES	16.6667	0.06	3	1	0
659	15	10	1	0	1	0	1	1	1	grade 10	FEMALE	PARENTS	YES	Yes	No	No	No	N/A	N/A	N/A	N/A	N/A	N/A	N/A	NO	NO	NO	NO	YES	YES	NO	16.6667	0.06	3	1	1
660	15	10	0	0	1	0	1	1	1	grade 10	MALE	PARENTS	YES	No	No	Yes	No	N/A	N/A	N/A	N/A	N/A	N/A	N/A	NO	YES	NO	NO	NO	YES	NO	16.6667	0.06	3	1	1
661	16	10	1	1	0	1	1	1	1	grade 10	MALE	PARENTS	YES	No	Yes	No	No	No	No	No	No	Yes	No	No	NO	YES	YES	NO	YES	NO	NO	16.6667	0.06	3	1	1
662	15	10	0	0	0	0	0	0	1	grade 10	FEMALE	PARENTS	YES	Yes	No	No	No	No	No	Yes	No	No	No	No	NO	YES	NO	NO	NO	YES	NO	16.6667	0.06	3	1	1
663	15	10	0	1	0	0	0	0	0	grade 10	MALE	PARENTS	YES	Yes	No	No	No	Yes	No	No	No	No	No	No	NO	NO	NO	NO	YES	NO	NO	16.6667	0.06	3		1
664	18	10	1	1	1	1	1	0	1	grade 10	FEMALE	GUARDIANS	YES	No	Yes	No	No	N/A	N/A	N/A	N/A	N/A	N/A	N/A	NO	YES	NO	YES	YES	NO	NO	16.6667	0.06	3	1	1
665	15	10	1	1	1	0	1	1	1	grade 10	MALE	PARENTS	YES	Yes	No	No	No	N/A	N/A	N/A	N/A	N/A	N/A	N/A	YES	YES	NO	YES	YES	NO	NO	16.6667	0.06	3	1	1
666	16	10	1	1	1	1	1	1	1	grade 10	FEMALE	PARENTS	YES	Yes	No	No	No	N/A	N/A	N/A	N/A	N/A	N/A	N/A	YES	YES	NO	NO	YES	NO	NO	16.6667	0.06	3	1	1
667	16	10	0	0	0	0	0	0	0	grade 10	FEMALE	PARENTS	YES	Yes	No	No	No	No	No	No	No	Yes	No	No	NO	NO	NO	YES	YES	I DONâ€™T KNOW	NO	16.6667	0.06	1	1	1
668	16	10	1	1	1	1	1	0	0	grade 10	FEMALE	PARENTS	YES	Yes	No	No	No	Yes	No	No	No	No	No	No	YES	YES	NO	NO	YES	YES	NO	16.6667	0.06	1	1
669	15	10	0	1	1	0	1	1	1	grade 10	FEMALE	PARENTS	YES	No	No	No	Yes	N/A	N/A	N/A	N/A	N/A	N/A	N/A	I DONâ€™T KNOW	I DONâ€™T KNOW	NO	NO	YES	YES	NO	16.6667	0.06	1		1
670	16	10	0	1	0	0	1	0	0	grade 10	MALE	PARENTS	YES	Yes	No	No	No	No	No	No	No	Yes	No	No	NO	YES	NO	NO	YES	NO	NO	16.6667	0.06	1	1	0
671	15	10	0	0	0	0	0	1	0	grade 10	FEMALE	PARENTS	YES	Yes	No	No	No	Yes	No	No	No	No	No	No	NO	YES	NO	NO	YES	YES	NO	16.6667	0.06	1		1
672	14	10	0	0	0	0	0	0	0	grade 10	FEMALE	PARENTS	YES	Yes	No	No	No	Yes	No	No	No	No	No	No	I DONâ€™T KNOW	YES	I DONâ€™T KNOW	NO	YES	NO	NO	16.6667	0.06	1	1	1
673	15	10	0	0	0	0	0	1	0	grade 10	FEMALE	PARENTS	YES	No	Yes	No	No	Yes	No	No	No	No	No	No	NO	NO	NO	NO	YES	NO	NO	16.6667	0.06	1		1
674	16	10	1	1	1	1	1	1	1	grade 10	FEMALE	PARENTS	YES	No	Yes	No	No	N/A	N/A	N/A	N/A	N/A	N/A	N/A	YES	YES	NO	YES	I DONâ€™T KNOW	YES	NO	16.6667	0.06	1	1	1
675	16	10	1	0	0	0	0	0	1	grade 10	MALE	PARENTS	YES	No	Yes	No	No	Yes	No	No	No	No	No	No	NO	NO	NO	NO	YES	NO	NO	16.6667	0.06	1
676	16	10	0	1	1	1	1	1	1	grade 10	FEMALE	PARENTS	YES	Yes	No	No	No	N/A	N/A	N/A	N/A	N/A	N/A	N/A	NO	NO	NO	NO	YES	NO	NO	16.6667	0.06	1	1	1
677	15	10	1	1	1	0	1	1	1	grade 10	MALE	PARENTS	YES	No	No	No	Yes	N/A	N/A	N/A	N/A	N/A	N/A	N/A	YES	I DONâ€™T KNOW	I DONâ€™T KNOW	YES	YES	YES	NO	16.6667	0.06	1	1	1
678	16	10	0	0	0	0	1	0	0	grade 10	MALE	PARENTS	YES	No	No	Yes	No	Yes	No	No	No	No	No	No	NO	I DONâ€™T KNOW	NO	NO	I DONâ€™T KNOW	YES	NO	16.6667	0.06	1	0	1
679	16	10	1	1	0	1	1	0	0	grade 10	MALE	PARENTS	YES	No	Yes	No	No	Yes	No	No	No	No	No	No	NO	I DONâ€™T KNOW	I DONâ€™T KNOW	NO	YES	YES	NO	16.6667	0.06	1		1
680	16	10	1	1	1	1	1	0	1	grade 10	FEMALE	PARENTS	YES	No	No	Yes	No	N/A	N/A	N/A	N/A	N/A	N/A	N/A	NO	YES	NO	NO	YES	NO	YES	16.6667	0.06	1	1	1
681	16	10	0	0	0	0	0	0	0	grade 10	FEMALE	PARENTS	YES	Yes	No	No	No	Yes	No	No	No	No	No	Yes	NO	YES	YES	NO	YES	YES	NO	16.6667	0.06	1	1	1
682	17	10	0	1	0	1	1	1	0	grade 10	MALE	PARENTS	YES	Yes	No	No	No	No	No	No	No	No	No	Yes	YES	YES	NO	YES	YES	YES	NO	16.6667	0.06	1	1	1
683	16	10	1	1	1	1	1	1	1	grade 10	MALE	PARENTS	YES	No	No	Yes	No	N/A	N/A	N/A	N/A	N/A	N/A	N/A	NO	NO	NO	NO	NO	NO	NO	16.6667	0.06	1	1	1
684	14	10	0	0	0	0	0	0	0	grade 10	FEMALE	PARENTS	YES	No	No	No	Yes	No	Yes	No	No	No	No	No	I DONâ€™T KNOW	YES	I DONâ€™T KNOW	NO	YES	NO	NO	16.6667	0.06	1	1	1
685	16	10	1	1	1	1	1	1	1	grade 10	MALE	PARENTS	YES	Yes	No	No	No	N/A	N/A	N/A	N/A	N/A	N/A	N/A	NO	NO	I DONâ€™T KNOW	YES	YES	NO	NO	16.6667	0.06	1	1	1
686	14	10	0	0	0	0	0	0	0	grade 10	FEMALE	PARENTS	YES	No	Yes	Yes	Yes	Yes	No	No	No	No	No	No	NO	NO	NO	NO	NO	YES	NO	16.6667	0.06	1	1	1
687	15	10	0	0	0	0	1	0	0	grade 10	FEMALE	PARENTS	YES	No	Yes	No	No	Yes	Yes	No	No	No	Yes	Yes	NO	YES	NO	NO	NO	YES	NO	16.6667	0.06	1	0	1
688	15	10	1	1	0	0	1	0	0	grade 10	FEMALE	PARENTS	YES	No	No	Yes	No	Yes	No	No	No	No	No	No	NO	YES	NO	I DONâ€™T KNOW	YES	YES	NO	16.6667	0.06	1	1	1
689	14	10	1	1	1	1	1	1	1	grade 10	FEMALE	PARENTS	YES	No	Yes	No	No	N/A	N/A	N/A	N/A	N/A	N/A	N/A	NO	NO	NO	YES	YES	YES	NO	16.6667	0.06	1	1	1
690	17	10	1	1	1	1	1	1	1	grade 10	MALE	PARENTS	YES	No	No	No	Yes	N/A	N/A	N/A	N/A	N/A	N/A	N/A	NO	NO	NO	NO	NO	YES	YES	16.6667	0.06	1		0
691	17	10	1	1	1	1	1	1	1	grade 10	FEMALE	PARENTS	YES	No	Yes	No	No	N/A	N/A	N/A	N/A	N/A	N/A	N/A	NO	NO	NO	I DONâ€™T KNOW	YES	YES	NO	16.6667	0.06	1	1	1
692	16	10	0	1	1	1	1	1	0	grade 10	MALE	PARENTS	YES	No	Yes	No	No	No	Yes	No	No	No	No	No	NO	YES	YES	NO	YES	NO	NO	16.6667	0.06	1	1	1
693	15	10	0	0	0	0	1	0	0	grade 10	MALE	PARENTS	YES	No	No	Yes	No	N/A	N/A	N/A	N/A	N/A	N/A	N/A	NO	YES	YES	NO	I DONâ€™T KNOW	NO	NO	16.6667	0.06	1	1
694	15	10	0	0	0	0	0	0	0	grade 10	FEMALE	PARENTS	YES	No	Yes	No	No	No	No	No	Yes	No	Yes	Yes	YES	YES	YES	YES	NO	YES	NO	16.6667	0.06	1	1	1
695	15	10	0	0	0	0	0	0	0	grade 10	FEMALE	PARENTS	YES	No	Yes	No	No	No	No	No	Yes	Yes	Yes	Yes	NO	YES	I DONâ€™T KNOW	NO	NO	YES	NO	16.6667	0.06	1	1	1
696	15	10	1	1	0	1	1	1	0	grade 10	MALE	PARENTS	YES	Yes	No	No	No	Yes	No	No	No	No	No	No	NO	NO	NO	NO	YES	NO	NO	16.6667	0.06	1
697	16	10	0	1	1	1	0	1	1	grade 10	FEMALE	PARENTS	YES	No	No	No	Yes	N/A	N/A	N/A	N/A	N/A	N/A	N/A	NO	YES	NO	YES	I DONâ€™T KNOW	I DONâ€™T KNOW	NO	16.6667	0.06	1	1	1
698	16	10	0	1	0	0	1	1	1	grade 10	MALE	PARENTS	YES	No	No	Yes	No	N/A	N/A	N/A	N/A	N/A	N/A	N/A	NO	NO	NO	NO	YES	NO	NO	16.6667	0.06	1
699	17	10	1	1	1	1	1	1	1	grade 10	FEMALE	PARENTS	YES	Yes	No	No	No	N/A	N/A	N/A	N/A	N/A	N/A	N/A	NO	NO	NO	NO	YES	NO	NO	16.6667	0.06	1	1	1
700	16	10	1	1	0	1	0	1	0	grade 10	FEMALE	PARENTS	YES	No	No	No	Yes	No	No	No	No	No	No	Yes	NO	NO	NO	NO	YES	NO	NO	16.6667	0.06	1		1
701	16	10	1	1	0	1	0	1	0	grade 10	FEMALE	PARENTS	YES	No	No	No	Yes	No	No	No	No	No	No	Yes	NO	NO	NO	NO	YES	NO	NO	16.6667	0.06	1		1
702	15	11	0	0	0	0	0	0	0	grade 11	FEMALE	PARENTS	YES	No	Yes	No	No	Yes	No	No	No	No	No	No	NO	YES	I DONâ€™T KNOW	NO	I DONâ€™T KNOW	YES	NO	16.6667	0.06	1	1	1
703	16	11	0	0	1	0	1	0	0	grade 11	FEMALE	PARENTS	YES	No	Yes	No	No	N/A	N/A	N/A	N/A	N/A	N/A	N/A	NO	YES	NO	NO	I DONâ€™T KNOW	I DONâ€™T KNOW	NO	16.6667	0.06	1		1
704	16	11	0	0	0	0	0	0	1	grade 11	FEMALE	PARENTS	YES	No	Yes	No	No	Yes	No	No	No	No	No	No	YES	YES	NO	YES	YES	NO	NO	16.6667	0.06	1	1	1
705	14	9	0	0	1	1	1	0	1	grade 9	FEMALE	PARENTS	YES	No	Yes	No	No	No	No	No	Yes	No	No	No	YES	YES	NO	NO	NO	I DONâ€™T KNOW	NO	16.6667	0.06	1	1	1
706	15	9	1	1	0	0	1	1	0	grade 9	FEMALE	PARENTS	YES	No	No	Yes	No	Yes	No	No	No	No	No	No	NO	YES	NO	YES	NO	YES	YES	16.6667	0.06	1	1	1
707	14	9	1	1	1	1	1	1	1	grade 9	FEMALE	PARENTS	YES	No	No	No	Yes	N/A	N/A	N/A	N/A	N/A	N/A	N/A	YES	YES	YES	YES	I DONâ€™T KNOW	I DONâ€™T KNOW	YES	16.6667	0.06	1	1	1
708	14	9	1	1	1	1	1	1	1	grade 9	FEMALE	PARENTS	YES	No	No	No	Yes	N/A	N/A	N/A	N/A	N/A	N/A	N/A	NO	YES	NO	NO	I DONâ€™T KNOW	NO	YES	16.6667	0.06	1	1	1
709	14	9	0	0	0	0	0	0	0	grade 9	FEMALE	PARENTS	YES	No	Yes	No	No	No	No	No	No	No	No	Yes	YES	YES	NO	NO	YES	NO	I DONâ€™T KNOW	16.6667	0.06	1
710	13	9	0	1	0	0	0	0	0	grade 9	FEMALE	PARENTS	YES	No	No	Yes	No	Yes	No	No	No	No	No	No	I DONâ€™T KNOW	YES	NO	YES	I DONâ€™T KNOW	YES	NO	16.6667	0.06	1	0	1
711	14	9	1	0	1	1	0	0	1	grade 9	FEMALE	PARENTS	YES	No	Yes	Yes	Yes	N/A	N/A	N/A	N/A	N/A	N/A	N/A	YES	YES	NO	YES	NO	YES	I DONâ€™T KNOW	16.6667	0.06	1	0
712	14	9	0	1	1	1	1	0	1	grade 9	FEMALE	PARENTS	YES	No	Yes	No	No	N/A	N/A	N/A	N/A	N/A	N/A	N/A	YES	YES	NO	YES	YES	NO	I DONâ€™T KNOW	16.6667	0.06	1	1	1
713	14	9	0	1	1	0	1	0	1	grade 9	FEMALE	PARENTS	YES	No	No	No	Yes	N/A	N/A	N/A	N/A	N/A	N/A	N/A	NO	YES	YES	NO	NO	YES	NO	16.6667	0.06	1		1
714	14	9	0	0	0	0	0	0	1	grade 9	FEMALE	PARENTS	YES	No	No	No	Yes	No	No	No	Yes	No	No	No	YES	YES	NO	NO	NO	YES	NO	16.6667	0.06	1	1	1
715	14	9	0	0	0	1	1	1	0	grade 9	FEMALE	PARENTS	YES	No	No	Yes	Yes	Yes	No	No	No	No	No	No	YES	YES	YES	YES	YES	YES	NO	16.6667	0.06	1	1	1
716	13	9	1	1	1	0	1	1	0	grade 9	FEMALE	PARENTS	YES	No	Yes	No	No	N/A	N/A	N/A	N/A	N/A	N/A	N/A	YES	YES	YES	YES	YES	NO	YES	16.6667	0.06	1	1	1
717	14	9	1	1	1	1	1	1	1	grade 9	FEMALE	PARENTS	YES	No	No	No	Yes	N/A	N/A	N/A	N/A	N/A	N/A	N/A	NO	YES	YES	NO	NO	YES	NO	16.6667	0.06	1	1	0
718	14	9	0	1	0	1	1	0	1	grade 9	FEMALE	PARENTS	YES	Yes	Yes	Yes	Yes	Yes	Yes	No	No	Yes	No	No	NO	YES	YES	NO	I DONâ€™T KNOW	I DONâ€™T KNOW	YES	16.6667	0.06	1	1
719	14	9	1	1	1	1	1	1	1	grade 9	FEMALE	PARENTS	YES	No	Yes	No	No	N/A	N/A	N/A	N/A	N/A	N/A	N/A	NO	YES	YES	NO	YES	NO	I DONâ€™T KNOW	16.6667	0.06	1	1	1
720	14	9	0	0	0	0	0	0	0	grade 9	FEMALE	PARENTS	YES	Yes	Yes	Yes	Yes	Yes	No	No	No	No	No	No	I DONâ€™T KNOW	YES	I DONâ€™T KNOW	YES	I DONâ€™T KNOW	I DONâ€™T KNOW	YES	16.6667	0.06	1		1
721	15	9	0	1	0	1	1	1	1	grade 9	FEMALE	PARENTS	YES	No	No	No	Yes	N/A	N/A	N/A	N/A	N/A	N/A	N/A	NO	YES	NO	YES	NO	YES	NO	16.6667	0.06	1	1	1
722	15	9	0	1	0	0	0	1	0	grade 9	FEMALE	PARENTS	YES	Yes	Yes	Yes	Yes	Yes	No	No	No	No	No	No	NO	YES	NO	NO	I DONâ€™T KNOW	NO	NO	16.6667	0.06	1		1
723	14	9	1	1	0	1	0	1	0	grade 9	FEMALE	PARENTS	YES	No	No	No	Yes	N/A	N/A	N/A	N/A	N/A	N/A	N/A	YES	YES	NO	YES	NO	YES	YES	16.6667	0.06	1	1	0
724	14	9	0	1	0	0	1	1	0	grade 9	FEMALE	PARENTS	YES	No	No	No	Yes	Yes	No	No	No	No	No	No	YES	YES	I DONâ€™T KNOW	I DONâ€™T KNOW	YES	NO	I DONâ€™T KNOW	16.6667	0.06	1	1	1
725	14	9	0	0	0	0	0	0	0	grade 9	FEMALE	PARENTS	YES	No	No	Yes	No	No	No	No	No	No	No	Yes	NO	YES	YES	YES	NO	YES	NO	16.6667	0.06	1	1	1
726	14	9	0	0	0	0	1	1	0	grade 9	FEMALE	PARENTS	YES	No	No	Yes	No	No	No	No	Yes	Yes	No	No	NO	YES	YES	NO	YES	NO	I DONâ€™T KNOW	16.6667	0.06	1	1	1
727	14	9	1	0	0	0	1	0	0	grade 9	FEMALE	PARENTS	YES	No	Yes	No	No	Yes	No	No	No	No	No	No	NO	YES	NO	YES	I DONâ€™T KNOW	YES	NO	16.6667	0.06	2	1	1
728	14	9	0	0	1	1	1	1	1	grade 9	FEMALE	PARENTS	YES	No	Yes	No	No	N/A	N/A	N/A	N/A	N/A	N/A	N/A	YES	YES	YES	NO	YES	YES	I DONâ€™T KNOW	16.6667	0.06	2	1	1
729	14	9	0	0	0	0	1	0	0	grade 9	FEMALE	PARENTS	YES	No	No	Yes	No	N/A	N/A	N/A	N/A	N/A	N/A	N/A	NO	YES	YES	YES	YES	NO	NO	16.6667	0.06	2	1	1
730	14	9	1	1	1	1	1	1	1	grade 9	FEMALE	PARENTS	YES	No	Yes	No	No	Yes	No	No	No	No	No	No	I DONâ€™T KNOW	YES	YES	NO	YES	YES	NO	16.6667	0.06	2	1	0
731	13	9	0	1	1	1	0	1	1	grade 9	FEMALE	PARENTS	YES	No	No	Yes	No	N/A	N/A	N/A	N/A	N/A	N/A	N/A	YES	YES	YES	YES	NO	YES	YES	16.6667	0.06	2	1	1
732	14	9	0	0	0	0	0	0	0	grade 9	FEMALE	PARENTS	YES	No	Yes	No	No	No	Yes	No	No	Yes	No	No	I DONâ€™T KNOW	YES	NO	NO	NO	NO	YES	16.6667	0.06	2	1	1
733	14	9	1	1	1	1	1	1	1	grade 9	FEMALE	PARENTS	YES	No	No	No	Yes	N/A	N/A	N/A	N/A	N/A	N/A	N/A	YES	YES	YES	NO	NO	YES	NO	16.6667	0.06	2	1
734	14	9	1	0	0	0	0	0	0	grade 9	FEMALE	PARENTS	YES	No	No	Yes	No	Yes	No	No	No	No	No	No	NO	YES	YES	NO	YES	YES	NO	16.6667	0.06	2	1	1
735	14	9	0	0	0	0	0	0	0	grade 9	FEMALE	PARENTS	YES	No	Yes	No	No	Yes	No	No	No	No	No	No	YES	YES	YES	YES	YES	NO	NO	16.6667	0.06	2	1	1
736	13	9	1	0	0	0	1	0	1	grade 9	FEMALE	PARENTS	YES	No	No	No	Yes	Yes	No	No	No	No	No	No	YES	YES	NO	YES	YES	NO	NO	16.6667	0.06	2	1
737	14	9	0	0	1	0	1	1	1	grade 9	FEMALE	PARENTS	YES	No	Yes	No	No	N/A	N/A	N/A	N/A	N/A	N/A	N/A	NO	YES	NO	NO	YES	NO	NO	16.6667	0.06	2		1
738	14	9	0	0	0	0	1	1	0	grade 9	FEMALE	PARENTS	YES	Yes	No	No	No	Yes	No	No	No	No	No	No	YES	YES	NO	NO	YES	I DONâ€™T KNOW	NO	16.6667	0.06	2	1	1
739	14	9	0	1	0	0	1	1	0	grade 9	FEMALE	PARENTS	YES	No	Yes	No	No	No	No	No	Yes	No	No	No	NO	YES	YES	NO	YES	NO	NO	16.6667	0.06	2	1	1
740	13	9	0	0	0	0	1	0	1	grade 9	FEMALE	PARENTS	YES	No	No	Yes	No	N/A	N/A	N/A	N/A	N/A	N/A	N/A	I DONâ€™T KNOW	YES	YES	YES	I DONâ€™T KNOW	NO	I DONâ€™T KNOW	16.6667	0.06	2	0	1
741	14	9	0	0	0	0	1	0	0	grade 9	FEMALE	PARENTS	YES	No	Yes	No	No	No	No	No	No	Yes	No	No	YES	YES	YES	YES	YES	NO	NO	16.6667	0.06	2	1	1
742	15	11	0	0	0	0	1	0	0	grade 11	FEMALE	PARENTS	YES	No	No	Yes	No	Yes	No	No	No	No	No	No	NO	YES	YES	YES	YES	NO	NO	16.6667	0.06	2	1	1
743	15	11	1	0	0	0	1	0	0	grade 11	FEMALE	PARENTS	YES	No	No	Yes	No	N/A	N/A	N/A	N/A	N/A	N/A	N/A	NO	YES	NO	NO	NO	YES	NO	16.6667	0.06	3	0	1
744	15	11	1	1	1	1	1	1	0	grade 11	FEMALE	PARENTS	YES	No	Yes	No	No	Yes	No	No	No	No	No	No	NO	YES	NO	NO	YES	NO	NO	16.6667	0.06	3	1	1
745	16	11	1	1	1	0	1	1	1	grade 11	FEMALE	PARENTS	YES	Yes	No	No	No	N/A	N/A	N/A	N/A	N/A	N/A	N/A	NO	YES	NO	NO	YES	YES	NO	16.6667	0.06	3	0	1
746	16	11	0	1	1	0	0	0	0	grade 11	FEMALE	PARENTS	YES	No	No	Yes	No	N/A	N/A	N/A	N/A	N/A	N/A	N/A	NO	YES	YES	YES	YES	YES	NO	16.6667	0.06	3	1	1
747	15	11	1	0	1	0	0	0	1	grade 11	FEMALE	PARENTS	YES	No	No	Yes	No	N/A	N/A	N/A	N/A	N/A	N/A	N/A	NO	YES	YES	NO	YES	NO	NO	16.6667	0.06	3	1	1
748	16	11	0	1	1	0	1	1	1	grade 11	FEMALE	PARENTS	YES	No	Yes	No	No	N/A	N/A	N/A	N/A	N/A	N/A	N/A	NO	YES	NO	YES	YES	YES	NO	16.6667	0.06	3	1	1
749	16	11	0	0	0	0	1	0	0	grade 11	FEMALE	PARENTS	YES	No	No	Yes	No	No	No	No	No	Yes	No	No	NO	NO	I DONâ€™T KNOW	NO	YES	NO	I DONâ€™T KNOW	16.6667	0.06	3	1	1
750	16	11	0	0	0	0	0	0	0	grade 11	FEMALE	PARENTS	YES	No	Yes	No	No	No	No	No	No	Yes	No	No	YES	YES	I DONâ€™T KNOW	YES	YES	YES	NO	16.6667	0.06	3	1	1
751	16	11	0	1	1	1	1	0	1	grade 11	FEMALE	PARENTS	YES	No	Yes	No	No	N/A	N/A	N/A	N/A	N/A	N/A	N/A	I DONâ€™T KNOW	YES	YES	NO	YES	NO	NO	16.6667	0.06	3	1	1
752	16	11	1	1	0	0	1	1	0	grade 11	FEMALE	PARENTS	YES	No	Yes	No	No	Yes	No	No	No	No	No	No	I DONâ€™T KNOW	YES	YES	NO	YES	YES	NO	16.6667	0.06	3	1	1
753	16	11	0	1	1	1	1	1	1	grade 11	FEMALE	PARENTS	YES	No	No	Yes	No	N/A	N/A	N/A	N/A	N/A	N/A	N/A	I DONâ€™T KNOW	YES	YES	YES	YES	NO	NO	16.6667	0.06	3		1
754	16	11	0	0	1	0	1	0	1	grade 11	FEMALE	PARENTS	YES	No	Yes	No	No	N/A	N/A	N/A	N/A	N/A	N/A	N/A	NO	YES	NO	NO	YES	YES	NO	16.6667	0.06	3	0
755	16	11	0	1	0	0	0	0	0	grade 11	FEMALE	PARENTS	YES	No	Yes	No	No	Yes	No	No	No	No	No	No	NO	NO	NO	NO	NO	I DONâ€™T KNOW	I DONâ€™T KNOW	16.6667	0.06	3	1	1
756	16	11	0	1	1	1	1	1	1	grade 11	FEMALE	PARENTS	YES	No	No	No	Yes	N/A	N/A	N/A	N/A	N/A	N/A	N/A	NO	YES	YES	NO	YES	NO	NO	16.6667	0.06	3	1	0
757	18	11	1	1	0	0	1	1	0	grade 11	FEMALE	PARENTS	YES	No	No	Yes	No	No	No	No	No	No	No	Yes	NO	YES	NO	NO	NO	YES	NO	16.6667	0.06	3	1
758	16	11	1	1	1	1	1	1	1	grade 11	FEMALE	PARENTS	YES	No	Yes	No	No	No	No	No	No	No	No	Yes	YES	YES	YES	YES	YES	YES	NO	16.6667	0.06	3	1	1
759	16	11	1	1	1	1	1	1	1	grade 11	FEMALE	PARENTS	YES	No	No	No	Yes	N/A	N/A	N/A	N/A	N/A	N/A	N/A	NO	YES	YES	YES	YES	NO	NO	16.6667	0.06	3	1	0
760	16	11	0	1	0	1	1	1	0	grade 11	FEMALE	PARENTS	YES	No	Yes	No	No	Yes	No	No	No	No	No	No	YES	YES	NO	YES	YES	NO	NO	16.6667	0.06	3	1	0
761	16	11	1	0	0	0	1	1	1	grade 11	FEMALE	PARENTS	YES	No	No	Yes	No	N/A	N/A	N/A	N/A	N/A	N/A	N/A	YES	YES	YES	YES	NO	NO	NO	16.6667	0.06	3	0	1
762	16	11	0	1	0	0	0	0	0	grade 11	FEMALE	PARENTS	YES	No	Yes	Yes	Yes	Yes	No	No	No	No	No	No	YES	YES	YES	YES	YES	YES	NO	16.6667	0.06	3	1	1
763	16	11	0	0	0	0	0	0	0	grade 11	FEMALE	PARENTS	YES	No	No	Yes	No	Yes	No	No	No	No	No	No	YES	YES	YES	YES	YES	NO	I DONâ€™T KNOW	16.6667	0.06	3	1	1
764	16	11	0	0	0	0	1	0	1	grade 11	FEMALE	PARENTS	YES	No	Yes	No	No	N/A	N/A	N/A	N/A	N/A	N/A	N/A	NO	YES	YES	YES	YES	I DONâ€™T KNOW	NO	16.6667	0.06	3	1	1
765	16	11	1	0	0	1	0	1	0	grade 11	FEMALE	PARENTS	YES	No	No	Yes	No	N/A	N/A	N/A	N/A	N/A	N/A	N/A	NO	YES	NO	YES	NO	YES	NO	16.6667	0.06	3	1	1
766	16	11	1	1	1	1	1	1	0	grade 11	FEMALE	PARENTS	YES	No	No	No	Yes	N/A	N/A	N/A	N/A	N/A	N/A	N/A	NO	YES	YES	NO	NO	YES	NO	16.6667	0.06	3	1	1
767	16	11	1	1	1	1	1	1	1	grade 11	FEMALE	PARENTS	YES	No	Yes	No	No	N/A	N/A	N/A	N/A	N/A	N/A	N/A	NO	YES	YES	NO	YES	NO	NO	16.6667	0.06	3	1	1
768	15	11	1	1	0	1	1	1	0	grade 11	FEMALE	PARENTS	YES	No	Yes	No	No	Yes	No	No	No	No	No	No	NO	YES	NO	NO	YES	NO	NO	16.6667	0.06	3	1	1
769	16	11	0	0	0	0	1	0	0	grade 11	FEMALE	PARENTS	YES	No	Yes	No	No	Yes	No	Yes	No	Yes	No	No	NO	YES	NO	YES	YES	YES	NO	16.6667	0.06	1	1	1
770	16	11	1	1	1	1	1	1	1	grade 11	FEMALE	PARENTS	YES	No	Yes	No	No	N/A	N/A	N/A	N/A	N/A	N/A	N/A	YES	YES	NO	YES	YES	NO	NO	16.6667	0.06	1	1	0
771	16	11	1	1	1	1	1	1	0	grade 11	FEMALE	PARENTS	YES	No	No	Yes	No	Yes	No	No	No	No	No	No	NO	YES	I DONâ€™T KNOW	YES	YES	YES	NO	16.6667	0.06	1	1	1
772	13	8	0	0	0	0	0	0	0	grade 8	FEMALE	PARENTS	YES	No	Yes	No	No	Yes	No	No	No	No	No	No	NO	YES	I DONâ€™T KNOW	NO	NO	YES	NO	16.6667	0.06	1	1
773	13	8	0	0	0	0	0	0	0	grade 8	FEMALE	PARENTS	YES	No	Yes	No	No	Yes	No	Yes	Yes	Yes	No	Yes	NO	YES	YES	I DONâ€™T KNOW	I DONâ€™T KNOW	YES	NO	16.6667	0.06	1	1	1
774	13	8	0	1	1	1	1	1	0	grade 8	FEMALE	PARENTS	YES	Yes	Yes	No	No	N/A	N/A	N/A	N/A	N/A	N/A	N/A	NO	NO	NO	NO	YES	I DONâ€™T KNOW	NO	16.6667	0.06	2	1
775	13	8	0	0	0	0	0	0	0	grade 8	FEMALE	PARENTS	YES	No	No	No	Yes	No	No	Yes	No	No	No	No	NO	NO	NO	NO	I DONâ€™T KNOW	YES	NO	16.6667	0.06	1	1	1
776	13	8	0	1	1	1	1	1	0	grade 8	FEMALE	PARENTS	YES	No	Yes	No	Yes	N/A	N/A	N/A	N/A	N/A	N/A	N/A	NO	YES	NO	NO	YES	YES	YES	16.6667	0.06	1	1	0
777	13	8	0	0	0	1	0	1	0	grade 8	FEMALE	PARENTS	YES	Yes	Yes	Yes	Yes	N/A	N/A	N/A	N/A	N/A	N/A	N/A	NO	YES	YES	NO	NO	NO	I DONâ€™T KNOW	16.6667	0.06	1	1	1
778	13	8	1	0	0	0	0	0	0	grade 8	FEMALE	PARENTS	YES	Yes	No	No	No	Yes	No	No	No	No	No	No	NO	NO	NO	NO	YES	NO	NO	16.6667	0.06	3	0	1
779	13	8	0	0	0	0	1	0	0	grade 8	FEMALE	PARENTS	YES	No	Yes	No	Yes	Yes	No	No	No	No	No	No	NO	YES	YES	YES	YES	NO	NO	16.6667	0.06	3	1	1
780	13	8	0	0	0	0	0	0	0	grade 8	FEMALE	PARENTS	YES	Yes	Yes	Yes	Yes	Yes	No	No	No	No	No	No	NO	YES	YES	NO	YES	NO	NO	16.6667	0.06	2	1	1
781	14	8	0	0	0	0	0	0	0	grade 8	FEMALE	PARENTS	YES	Yes	Yes	Yes	No	No	No	No	No	Yes	No	No	NO	NO	NO	NO	YES	NO	YES	16.6667	0.06	2	1
782	13	8	0	0	0	0	0	0	0	grade 8	FEMALE	PARENTS	YES	Yes	No	No	No	No	No	No	No	Yes	No	No	NO	I DONâ€™T KNOW	I DONâ€™T KNOW	NO	YES	I DONâ€™T KNOW	NO	16.6667	0.06	2	0	1
783	13	8	1	0	0	0	1	0	1	grade 8	FEMALE	PARENTS	YES	No	No	No	Yes	Yes	No	No	No	No	No	No	NO	YES	NO	NO	YES	YES	NO	16.6667	0.06	2	1	1
784	13	8	0	0	0	0	0	0	0	grade 8	FEMALE	PARENTS	YES	No	Yes	No	No	No	No	No	Yes	No	No	No	NO	YES	NO	NO	YES	YES	NO	16.6667	0.06	2	1	1
785	13	8	0	0	0	0	0	0	0	grade 8	FEMALE	PARENTS	YES	Yes	Yes	Yes	Yes	Yes	No	No	Yes	No	No	No	NO	YES	NO	NO	YES	YES	NO	16.6667	0.06	2	1
786	15	8	0	1	0	0	1	1	0	grade 8	FEMALE	PARENTS	YES	Yes	Yes	Yes	Yes	Yes	No	Yes	No	Yes	No	No	NO	NO	I DONâ€™T KNOW	YES	YES	I DONâ€™T KNOW	I DONâ€™T KNOW	16.6667	0.06	2	1
787	14	8	1	1	1	1	1	0	0	grade 8	FEMALE	PARENTS	YES	No	No	No	Yes	N/A	N/A	N/A	N/A	N/A	N/A	N/A	NO	NO	NO	I DONâ€™T KNOW	YES	NO	NO	16.6667	0.06	3	0	0
788	13	8	0	0	0	1	1	0	0	grade 8	FEMALE	PARENTS	YES	Yes	Yes	Yes	Yes	Yes	No	No	No	No	No	No	NO	YES	YES	NO	YES	NO	NO	16.6667	0.06	1	1
789	13	8	0	1	1	1	1	0	0	grade 8	FEMALE	PARENTS	YES	Yes	Yes	Yes	No	N/A	N/A	N/A	N/A	N/A	N/A	N/A	NO	YES	NO	YES	YES	YES	NO	16.6667	0.06	1	1
790	14	8	1	0	0	0	1	0	0	grade 8	FEMALE	PARENTS	YES	Yes	Yes	Yes	Yes	No	No	Yes	Yes	Yes	Yes	Yes	NO	YES	I DONâ€™T KNOW	NO	YES	YES	NO	16.6667	0.06	1	1	1
791	13	8	0	1	1	1	1	0	0	grade 8	FEMALE	PARENTS	YES	Yes	No	No	No	Yes	No	No	No	No	No	No	NO	NO	NO	NO	YES	YES	NO	16.6667	0.06	1		1
792	13	8	0	1	0	1	1	0	0	grade 8	FEMALE	PARENTS	YES	No	Yes	No	Yes	Yes	No	No	No	No	No	No	NO	YES	YES	YES	YES	NO	NO	16.6667	0.06	1	1	1
793	14	8	1	1	1	1	1	1	0	grade 8	FEMALE	PARENTS	YES	No	Yes	No	No	N/A	N/A	N/A	N/A	N/A	N/A	N/A	NO	NO	NO	NO	YES	I DONâ€™T KNOW	NO	16.6667	0.06	1	1	1
794	13	8	0	0	0	0	0	0	0	grade 8	FEMALE	PARENTS	YES	No	Yes	No	No	No	Yes	No	No	Yes	No	Yes	NO	YES	NO	YES	NO	NO	NO	16.6667	0.06	1	1	1
795	13	8	0	0	1	1	1	0	1	grade 8	FEMALE	PARENTS	YES	Yes	No	No	No	N/A	N/A	N/A	N/A	N/A	N/A	N/A	NO	I DONâ€™T KNOW	I DONâ€™T KNOW	NO	YES	YES	NO	16.6667	0.06	1	1
796	13	8	1	1	0	1	0	0	1	grade 8	FEMALE	PARENTS	YES	Yes	No	No	No	N/A	N/A	N/A	N/A	N/A	N/A	N/A	YES	YES	NO	YES	I DONâ€™T KNOW	YES	NO	16.6667	0.06	1	1
797	15	8	1	1	0	0	1	0	0	grade 8	FEMALE	PARENTS	YES	No	Yes	No	No	N/A	N/A	N/A	N/A	N/A	N/A	N/A	NO	YES	NO	I DONâ€™T KNOW	YES	NO	NO	16.6667	0.06	1	1	1
798	13	8	0	1	0	1	0	0	0	grade 8	FEMALE	PARENTS	YES	Yes	Yes	Yes	Yes	Yes	No	No	No	No	No	No	NO	YES	NO	NO	YES	NO	NO	16.6667	0.06	1	0	1
799	13	8	1	1	1	1	1	1	0	grade 8	FEMALE	PARENTS	YES	No	Yes	No	No	N/A	N/A	N/A	N/A	N/A	N/A	N/A	NO	YES	NO	NO	YES	YES	NO	16.6667	0.06	1	1	1
800	13	8	0	1	1	1	1	1	0	grade 8	FEMALE	PARENTS	YES	Yes	No	No	No	Yes	No	No	No	No	No	No	NO	YES	NO	NO	YES	NO	NO	16.6667	0.06	1	1	1
801	18	12	0	0	0	0	1	1	0	grade 12	MALE	PARENTS	YES	No	No	Yes	No	Yes	No	No	Yes	No	No	No	NO	NO	NO	NO	YES	YES	NO	16.6667	0.06	1		1
802	16	11	0	0	0	0	0	0	0	grade 11	MALE	PARENTS	YES	No	Yes	No	No	Yes	No	No	No	No	No	No	NO	NO	NO	I DONâ€™T KNOW	YES	NO	NO	16.6667	0.06	2	0
803	16	11	0	0	0	0	0	0	0	grade 11	MALE	PARENTS	YES	Yes	No	No	No	Yes	No	No	No	No	No	No	NO	YES	YES	I DONâ€™T KNOW	YES	NO	NO	16.6667	0.06	2	0
804	15	10	0	0	0	0	0	0	0	grade 10	MALE	PARENTS	YES	No	No	Yes	No	Yes	No	No	No	No	No	No	NO	YES	NO	NO	YES	I DONâ€™T KNOW	NO	16.6667	0.06	2	1	1
805	17	11	1	0	0	0	0	0	0	grade 11	MALE	PARENTS	YES	No	Yes	Yes	No	Yes	No	No	No	No	No	No	NO	NO	NO	NO	YES	NO	NO	16.6667	0.06	2	0	1
806	16	11	0	1	0	0	1	0	0	grade 11	MALE	PARENTS	YES	No	Yes	No	No	No	No	Yes	No	No	No	No	YES	NO	NO	NO	YES	NO	NO	16.6667	0.06	2	1	1
807	17	11	1	0	0	0	0	0	0	grade 11	MALE	PARENTS	YES	Yes	No	No	No	No	Yes	No	No	No	No	No	NO	NO	NO	NO	YES	NO	NO	16.6667	0.06	2	1	1
808	18	11	1	1	1	1	1	0	0	grade 11	MALE	PARENTS	YES	Yes	No	No	No	No	No	No	No	Yes	No	No	NO	NO	NO	YES	YES	NO	NO	16.6667	0.06	2	1	0
809	19	11	1	1	0	1	0	0	1	grade 11	MALE	PARENTS	YES	Yes	No	No	No	N/A	N/A	N/A	N/A	N/A	N/A	N/A	NO	NO	NO	NO	YES	NO	NO	16.6667	0.06	2	1	0
810	17	11	0	0	0	0	0	0	0	grade 11	MALE	PARENTS	YES	No	Yes	No	No	Yes	No	No	No	No	No	No	NO	NO	NO	NO	NO	NO	NO	16.6667	0.06	2		1
811	17	11	1	1	1	1	1	1	1	grade 11	MALE	PARENTS	YES	No	Yes	No	No	N/A	N/A	N/A	N/A	N/A	N/A	N/A	NO	NO	I DONâ€™T KNOW	NO	YES	NO	NO	16.6667	0.06	1	0
812	18	11	1	1	0	0	0	0	0	grade 11	MALE	PARENTS	YES	No	Yes	No	No	Yes	No	No	No	No	No	No	NO	YES	NO	NO	I DONâ€™T KNOW	YES	YES	16.6667	0.06	1	1	1
813	17	11	1	1	0	1	1	0	0	grade 11	MALE	PARENTS	YES	No	Yes	No	No	No	No	No	No	Yes	No	No	I DONâ€™T KNOW	NO	NO	YES	YES	NO	NO	16.6667	0.06	2	1	1
814	16	11	1	1	0	0	1	1	0	grade 11	MALE	PARENTS	YES	No	Yes	No	No	N/A	N/A	N/A	N/A	N/A	N/A	N/A	NO	NO	I DONâ€™T KNOW	NO	YES	YES	NO	16.6667	0.06	2	1	0
815	16	11	0	0	0	0	0	0	0	grade 11	MALE	PARENTS	YES	No	No	No	Yes	Yes	No	No	No	No	No	No	NO	NO	NO	NO	YES	YES	NO	16.6667	0.06	2	1	1
816	16	11	1	0	0	0	1	1	0	grade 11	MALE	PARENTS	YES	Yes	No	No	No	Yes	No	No	No	No	No	No	NO	NO	NO	NO	YES	NO	NO	16.6667	0.06	1	0	1
817	15	11	0	1	1	1	1	1	1	grade 11	MALE	PARENTS	YES	No	Yes	No	No	N/A	N/A	N/A	N/A	N/A	N/A	N/A	I DONâ€™T KNOW	YES	YES	NO	YES	YES	I DONâ€™T KNOW	16.6667	0.06	2	1	1
818	15	11	0	1	0	0	1	1	0	grade 11	MALE	PARENTS	YES	No	No	Yes	No	No	No	No	No	Yes	No	No	NO	YES	NO	NO	YES	YES	NO	16.6667	0.06	2	1	0
819	18	11	1	1	1	1	1	1	1	grade 11	MALE	PARENTS	YES	No	Yes	No	No	N/A	N/A	N/A	N/A	N/A	N/A	N/A	NO	YES	YES	NO	YES	YES	NO	16.6667	0.06	2	1	0
820	15	11	0	0	1	0	1	0	1	grade 11	MALE	PARENTS	YES	No	No	Yes	No	N/A	N/A	N/A	N/A	N/A	N/A	N/A	NO	NO	NO	NO	NO	YES	I DONâ€™T KNOW	16.6667	0.06	2	1	1
821	14	9	0	0	1	1	1	1	1	grade 9	MALE	PARENTS	YES	No	No	Yes	No	N/A	N/A	N/A	N/A	N/A	N/A	N/A	NO	NO	NO	NO	NO	YES	NO	16.6667	0.06	1	1	1
822	15	10	0	1	1	1	1	1	1	grade 10	MALE	PARENTS	YES	No	No	No	Yes	N/A	N/A	N/A	N/A	N/A	N/A	N/A	YES	YES	YES	YES	YES	YES	YES	16.6667	0.06	2		0
823	16	11	0	1	0	0	0	0	0	grade 11	MALE	PARENTS	YES	Yes	No	No	No	No	No	No	No	Yes	No	No	NO	NO	NO	NO	YES	NO	NO	16.6667	0.06	2	0
824	16	12	0	0	0	0	1	0	0	grade 12	MALE	PARENTS	YES	No	No	Yes	No	Yes	No	No	No	No	No	No	NO	NO	NO	NO	NO	NO	NO	16.6667	0.06	2	1	1
825	15	12	1	1	1	1	1	1	1	grade 12	MALE	PARENTS	YES	No	No	Yes	No	N/A	N/A	N/A	N/A	N/A	N/A	N/A	NO	NO	NO	NO	YES	NO	NO	16.6667	0.06	2	1	1
826	16	11	1	1	1	1	1	1	1	grade 11	FEMALE	PARENTS	YES	No	Yes	No	Yes	N/A	N/A	N/A	N/A	N/A	N/A	N/A	NO	YES	YES	NO	YES	YES	NO	16.6667	0.06	2	1	1
827	16	11	1	1	1	1	1	1	1	grade 11	FEMALE	PARENTS	YES	No	Yes	No	No	N/A	N/A	N/A	N/A	N/A	N/A	N/A	NO	YES	NO	YES	YES	YES	NO	16.6667	0.06	2	1	1
828	16	11	1	0	1	1	1	1	0	grade 11	FEMALE	PARENTS	YES	Yes	Yes	Yes	Yes	N/A	N/A	N/A	N/A	N/A	N/A	N/A	NO	YES	NO	NO	YES	YES	NO	16.6667	0.06	2	1	1
829	16	11	1	1	1	1	1	1	0	grade 11	FEMALE	PARENTS	YES	No	Yes	No	No	N/A	N/A	N/A	N/A	N/A	N/A	N/A	NO	YES	YES	YES	NO	NO	NO	16.6667	0.06	2	1	1
830	16	11	1	1	1	1	1	1	1	grade 11	FEMALE	PARENTS	YES	Yes	Yes	Yes	Yes	N/A	N/A	N/A	N/A	N/A	N/A	N/A	NO	NO	NO	NO	YES	NO	NO	16.6667	0.06	2	1	0
831	17	11	1	0	0	1	1	0	1	grade 11	FEMALE	PARENTS	YES	No	No	Yes	Yes	N/A	N/A	N/A	N/A	N/A	N/A	N/A	NO	NO	NO	NO	YES	YES	NO	16.6667	0.06	2		1
832	17	11	0	1	0	0	1	1	0	grade 11	FEMALE	PARENTS	YES	Yes	Yes	Yes	Yes	Yes	Yes	No	Yes	No	No	No	NO	YES	NO	NO	YES	NO	NO	16.6667	0.06	2	1	1
833	16	11	0	1	0	0	0	0	0	grade 11	FEMALE	PARENTS	YES	No	No	No	Yes	Yes	No	No	No	No	No	No	NO	YES	NO	NO	YES	YES	NO	16.6667	0.06	2	1	1
834	15	11	1	1	0	1	1	1	0	grade 11	FEMALE	PARENTS	YES	Yes	Yes	Yes	Yes	Yes	No	No	No	No	No	Yes	NO	NO	NO	NO	YES	NO	NO	16.6667	0.06	2	1	1
835	15	11	0	0	0	0	0	0	0	grade 11	FEMALE	PARENTS	YES	No	Yes	Yes	Yes	Yes	No	No	No	No	No	No	NO	YES	NO	NO	YES	NO	NO	16.6667	0.06	2	1	1
836	19	11	1	1	1	1	1	1	1	grade 11	FEMALE	PARENTS	YES	Yes	Yes	Yes	No	N/A	N/A	N/A	N/A	N/A	N/A	N/A	NO	YES	NO	YES	YES	NO	NO	16.6667	0.06	2	1	1
837	16	11	0	0	1	1	1	0	1	grade 11	FEMALE	PARENTS	YES	Yes	Yes	Yes	Yes	N/A	N/A	N/A	N/A	N/A	N/A	N/A	YES	YES	YES	YES	NO	YES	NO	16.6667	0.06	2	1	1
838	16	11	1	1	0	1	1	1	0	grade 11	FEMALE	PARENTS	YES	No	Yes	No	No	N/A	N/A	N/A	N/A	N/A	N/A	N/A	NO	YES	I DONâ€™T KNOW	NO	YES	NO	NO	16.6667	0.06	2	1	1
839	17	11	0	1	0	1	1	1	1	grade 11	FEMALE	PARENTS	YES	No	No	No	Yes	N/A	N/A	N/A	N/A	N/A	N/A	N/A	NO	NO	NO	NO	YES	YES	NO	16.6667	0.06	2	0	0
840	16	11	1	1	0	1	1	1	0	grade 11	FEMALE	PARENTS	YES	No	Yes	No	No	N/A	N/A	N/A	N/A	N/A	N/A	N/A	NO	YES	I DONâ€™T KNOW	YES	YES	NO	NO	16.6667	0.06	2	1	1
841	17	11	0	0	0	0	0	0	0	grade 11	FEMALE	PARENTS	YES	Yes	Yes	Yes	No	No	Yes	No	No	No	No	No	NO	YES	NO	NO	YES	NO	NO	16.6667	0.06	2	1	1
842	16	11	0	0	0	0	0	0	0	grade 11	FEMALE	PARENTS	YES	Yes	Yes	Yes	Yes	Yes	Yes	Yes	No	No	Yes	No	NO	YES	NO	NO	YES	NO	NO	16.6667	0.06	2	1	1
843	18	11	1	1	1	1	1	1	0	grade 11	FEMALE	PARENTS	YES	No	Yes	No	Yes	Yes	No	No	No	No	No	No	NO	YES	YES	NO	YES	NO	NO	16.6667	0.06	2	1	0
844	15	11	1	1	1	1	1	1	0	grade 11	FEMALE	PARENTS	YES	Yes	Yes	Yes	Yes	Yes	No	No	No	No	No	No	NO	NO	NO	NO	YES	NO	NO	16.6667	0.06	2	1	1
845	17	11	0	0	0	0	0	0	0	grade 11	FEMALE	PARENTS	YES	No	Yes	No	Yes	Yes	No	No	No	No	No	No	NO	YES	YES	YES	YES	NO	NO	16.6667	0.06	2	1	1
846	17	11	0	1	0	0	1	1	0	grade 11	FEMALE	PARENTS	YES	No	Yes	No	No	Yes	No	Yes	No	No	No	Yes	NO	NO	NO	NO	YES	NO	NO	16.6667	0.06	2	1	1
847	17	11	1	1	1	1	1	1	1	grade 11	FEMALE	PARENTS	YES	No	Yes	No	No	N/A	N/A	N/A	N/A	N/A	N/A	N/A	NO	NO	NO	NO	YES	NO	NO	16.6667	0.06	2	1	0
848	19	11	1	1	1	1	1	1	1	grade 11	FEMALE	PARENTS	YES	No	Yes	No	No	N/A	N/A	N/A	N/A	N/A	N/A	N/A	NO	NO	NO	NO	NO	YES	NO	16.6667	0.06	2	1	1
849	17	11	1	1	0	0	1	1	1	grade 11	FEMALE	PARENTS	YES	No	Yes	No	Yes	N/A	N/A	N/A	N/A	N/A	N/A	N/A	NO	YES	NO	YES	YES	YES	NO	16.6667	0.06	3	1	1
850	17	11	0	0	0	0	0	0	0	grade 11	FEMALE	PARENTS	YES	No	Yes	No	No	No	No	No	No	No	No	Yes	YES	YES	NO	YES	YES	NO	NO	16.6667	0.06	3	1
851	20	11	1	1	0	1	1	1	0	grade 11	FEMALE	PARENTS	YES	No	Yes	No	No	Yes	No	No	No	No	No	No	NO	YES	NO	NO	YES	YES	NO	16.6667	0.06	3	1	1
852	17	11	0	0	0	0	0	0	0	grade 11	FEMALE	PARENTS	YES	No	No	Yes	No	No	No	No	Yes	No	No	No	NO	NO	NO	NO	YES	NO	NO	16.6667	0.06	3	0
853	18	11	0	0	0	0	0	0	0	grade 11	FEMALE	PARENTS	YES	No	Yes	No	Yes	Yes	No	Yes	Yes	No	No	No	NO	NO	NO	NO	NO	YES	NO	16.6667	0.06	3	1	1
854	18	11	0	1	0	0	1	0	1	grade 11	FEMALE	PARENTS	YES	Yes	Yes	Yes	No	Yes	No	No	No	No	No	No	NO	NO	NO	NO	YES	I DONâ€™T KNOW	NO	16.6667	0.06	3	0
855	16	11	0	0	0	0	0	0	0	grade 11	FEMALE	PARENTS	YES	Yes	Yes	Yes	No	Yes	No	No	No	No	No	No	NO	NO	NO	NO	NO	YES	NO	16.6667	0.06	3	1	1
856	19	11	1	1	1	1	1	1	0	grade 11	FEMALE	PARENTS	YES	Yes	Yes	Yes	Yes	Yes	No	No	No	No	No	No	YES	NO	NO	YES	YES	NO	NO	16.6667	0.06	3	1
857	16	10	0	1	1	1	1	1	1	grade 10	FEMALE	PARENTS	YES	Yes	No	No	No	N/A	N/A	N/A	N/A	N/A	N/A	N/A	NO	NO	NO	NO	YES	NO	NO	16.6667	0.06	3	1	1
858	17	11	0	0	1	1	0	1	1	grade 11	FEMALE	PARENTS	YES	No	Yes	No	Yes	Yes	No	No	No	No	No	No	NO	YES	I DONâ€™T KNOW	YES	YES	NO	I DONâ€™T KNOW	16.6667	0.06	3	1
859	16	11	0	1	1	1	1	1	0	grade 11	FEMALE	PARENTS	YES	No	Yes	No	No	Yes	Yes	No	No	No	No	Yes	NO	YES	I DONâ€™T KNOW	I DONâ€™T KNOW	YES	NO	NO	16.6667	0.06	3	1	1
860	18	11	0	1	1	1	1	1	1	grade 11	FEMALE	PARENTS	YES	No	Yes	No	No	No	No	No	No	No	No	Yes	NO	I DONâ€™T KNOW	NO	NO	YES	YES	NO	16.6667	0.06	3	1	1
861	16	11	0	0	0	0	1	0	0	grade 11	FEMALE	PARENTS	YES	Yes	Yes	Yes	Yes	Yes	No	No	No	Yes	Yes	No	NO	YES	YES	NO	YES	NO	NO	16.6667	0.06	3	1	1
862	16	11	0	1	1	1	1	1	1	grade 11	FEMALE	PARENTS	YES	Yes	Yes	Yes	Yes	N/A	N/A	N/A	N/A	N/A	N/A	N/A	NO	YES	I DONâ€™T KNOW	NO	YES	NO	NO	16.6667	0.06	3	1	1
863	16	11	0	1	1	1	1	1	1	grade 11	FEMALE	PARENTS	YES	No	Yes	No	No	No	No	No	No	Yes	No	No	I DONâ€™T KNOW	YES	YES	YES	NO	YES	I DONâ€™T KNOW	16.6667	0.06	3	1	0
864	17	11	0	1	0	1	1	1	0	grade 11	FEMALE	PARENTS	YES	Yes	Yes	Yes	Yes	No	Yes	No	Yes	No	No	No	NO	NO	NO	NO	YES	NO	NO	16.6667	0.06	3	1	1
865	16	11	0	0	0	0	0	0	0	grade 11	FEMALE	PARENTS	YES	Yes	No	No	No	No	No	No	No	Yes	No	No	NO	NO	NO	NO	YES	NO	YES	16.6667	0.06	3	1	1
866	17	11	1	1	1	0	0	0	0	grade 11	FEMALE	PARENTS	YES	Yes	No	No	No	Yes	No	No	No	No	No	No	I DONâ€™T KNOW	YES	NO	NO	YES	NO	NO	16.6667	0.06	3	1	0
867	15	10	0	1	0	0	1	0	0	grade 10	FEMALE	PARENTS	YES	No	Yes	No	No	Yes	No	No	No	No	No	No	NO	YES	YES	NO	YES	NO	NO	16.6667	0.06	3	1	1
868	16	10	1	1	0	0	1	0	0	grade 10	FEMALE	PARENTS	YES	No	Yes	No	No	Yes	No	No	No	No	No	No	YES	YES	NO	NO	YES	NO	NO	16.6667	0.06	3	1	1
869	16	10	0	0	0	0	0	0	0	grade 10	FEMALE	PARENTS	YES	No	Yes	No	No	Yes	No	No	No	No	No	No	NO	YES	YES	NO	YES	YES	NO	16.6667	0.06	3	1	1
870	15	10	1	0	0	0	1	1	0	grade 10	FEMALE	PARENTS	YES	No	No	Yes	No	Yes	No	No	No	No	No	No	YES	YES	NO	NO	YES	NO	NO	16.6667	0.06	3	1	1
871	14	10	0	1	0	0	0	0	0	grade 10	FEMALE	PARENTS	YES	No	No	Yes	No	Yes	No	No	No	No	No	No	NO	NO	I DONâ€™T KNOW	NO	YES	NO	NO	16.6667	0.06	3	1	1
872	16	11	0	1	1	1	1	1	1	grade 11	FEMALE	PARENTS	YES	Yes	No	No	No	N/A	N/A	N/A	N/A	N/A	N/A	N/A	NO	NO	NO	YES	YES	NO	NO	16.6667	0.06	3	0	0
873	17	11	0	1	1	1	1	1	1	grade 11	FEMALE	PARENTS	YES	No	Yes	No	No	N/A	N/A	N/A	N/A	N/A	N/A	N/A	NO	I DONâ€™T KNOW	NO	NO	YES	NO	NO	16.6667	0.06	3	1	1
874	16	11	0	1	1	1	1	1	0	grade 11	FEMALE	PARENTS	YES	No	Yes	No	No	No	No	Yes	No	No	No	No	NO	NO	NO	NO	YES	NO	NO	16.6667	0.06	3	1
875	16	11	0	1	0	1	1	1	0	grade 11	FEMALE	PARENTS	YES	No	Yes	No	No	N/A	N/A	N/A	N/A	N/A	N/A	N/A	YES	YES	NO	YES	YES	YES	NO	16.6667	0.06	3	1	1
876	16	11	1	1	1	1	1	1	1	grade 11	FEMALE	GUARDIANS	YES	No	No	Yes	No	N/A	N/A	N/A	N/A	N/A	N/A	N/A	NO	YES	YES	YES	YES	YES	NO	16.6667	0.06	3	1
877	17	11	1	1	1	1	1	1	1	grade 11	FEMALE	GUARDIANS	YES	No	Yes	No	No	N/A	N/A	N/A	N/A	N/A	N/A	N/A	NO	YES	YES	YES	YES	YES	NO	16.6667	0.06	3	1	1
878	16	11	0	0	0	0	0	0	1	grade 11	FEMALE	PARENTS	YES	No	Yes	No	No	Yes	No	No	No	No	No	No	NO	I DONâ€™T KNOW	I DONâ€™T KNOW	YES	YES	NO	NO	16.6667	0.06	3	1	1
879	17	11	0	0	0	0	0	0	0	grade 11	FEMALE	GUARDIANS	YES	No	No	Yes	No	Yes	No	No	No	No	No	No	NO	YES	NO	NO	YES	NO	NO	16.6667	0.06	3	1	1
880	15	11	0	0	0	0	0	0	0	grade 11	FEMALE	PARENTS	YES	No	No	No	Yes	Yes	No	No	No	No	No	No	NO	YES	YES	NO	YES	NO	NO	16.6667	0.06	2	1	1
881	17	11	0	0	0	0	0	0	0	grade 11	FEMALE	PARENTS	YES	No	No	Yes	No	Yes	No	No	No	No	No	No	NO	NO	NO	NO	YES	NO	NO	16.6667	0.06	2	1	1
882	16	11	1	1	1	1	1	1	0	grade 11	FEMALE	PARENTS	YES	No	Yes	No	No	Yes	No	No	No	No	No	No	NO	NO	NO	NO	NO	YES	NO	16.6667	0.06	2	1	0
883	17	11	1	1	0	0	1	1	0	grade 11	FEMALE	PARENTS	YES	No	Yes	No	No	No	No	Yes	No	No	No	No	NO	NO	NO	NO	YES	YES	NO	16.6667	0.06	2	1	0
884	17	11	1	1	1	1	1	1	1	grade 11	FEMALE	PARENTS	YES	Yes	No	No	No	N/A	N/A	N/A	N/A	N/A	N/A	N/A	NO	NO	NO	NO	YES	NO	NO	16.6667	0.06	2	1
885	18	11	0	1	1	1	1	1	0	grade 11	FEMALE	GUARDIANS	YES	Yes	No	No	No	N/A	N/A	N/A	N/A	N/A	N/A	N/A	NO	NO	NO	NO	YES	NO	NO	16.6667	0.06	2	0	0
886	16	11	0	0	0	0	0	0	0	grade 11	FEMALE	GUARDIANS	YES	No	Yes	No	No	Yes	No	No	No	No	No	No	NO	NO	NO	NO	YES	NO	NO	16.6667	0.06	2	1
887	16	11	0	0	0	0	0	0	0	grade 11	FEMALE	PARENTS	YES	No	Yes	No	No	Yes	No	No	No	No	No	No	NO	YES	NO	NO	YES	NO	NO	16.6667	0.06	2	1
888	17	11	0	0	0	0	0	0	0	grade 11	FEMALE	PARENTS	YES	No	Yes	No	No	Yes	No	No	No	No	No	No	NO	NO	NO	NO	YES	NO	NO	16.6667	0.06	2	1
889	16	11	1	1	1	1	1	1	1	grade 11	FEMALE	PARENTS	YES	No	No	No	Yes	N/A	N/A	N/A	N/A	N/A	N/A	N/A	NO	NO	NO	NO	YES	NO	NO	16.6667	0.06	2	1	1
890	17	11	0	0	0	0	0	0	0	grade 11	FEMALE	PARENTS	YES	No	No	No	Yes	No	No	No	No	No	Yes	No	NO	YES	NO	I DONâ€™T KNOW	NO	NO	NO	16.6667	0.06	2	1	1
891	17	11	1	1	0	0	1	1	0	grade 11	FEMALE	PARENTS	YES	No	Yes	No	No	Yes	No	No	No	No	No	No	NO	NO	NO	NO	YES	NO	NO	16.6667	0.06	2	1
892	17	11	0	1	0	0	1	1	0	grade 11	FEMALE	PARENTS	YES	No	Yes	No	No	Yes	No	No	No	No	No	No	NO	YES	NO	NO	YES	NO	NO	16.6667	0.06	2
893	15	11	1	1	0	1	1	1	0	grade 11	FEMALE	PARENTS	YES	No	Yes	No	No	N/A	N/A	N/A	N/A	N/A	N/A	N/A	NO	YES	NO	YES	YES	NO	YES	16.6667	0.06	2	1
894	18	11	1	1	0	1	1	1	1	grade 11	FEMALE	GUARDIANS	YES	No	No	Yes	No	Yes	No	No	No	No	No	No	NO	NO	NO	NO	YES	NO	NO	16.6667	0.06	2	1
895	17	11	0	0	0	0	0	0	0	grade 11	FEMALE	PARENTS	YES	No	No	Yes	No	Yes	No	No	No	No	No	No	NO	NO	NO	I DONâ€™T KNOW	YES	NO	NO	16.6667	0.06	2	1	1
896	16	11	1	1	0	1	1	1	0	grade 11	FEMALE	PARENTS	YES	No	Yes	No	No	Yes	No	No	No	No	No	No	NO	YES	NO	NO	YES	NO	NO	16.6667	0.06	2	1
897	17	11	1	1	0	0	1	1	0	grade 11	FEMALE	PARENTS	YES	No	No	No	Yes	Yes	No	No	No	No	No	No	NO	NO	NO	NO	YES	NO	NO	16.6667	0.06	2	1
898	17	11	1	1	1	1	1	1	1	grade 11	FEMALE	PARENTS	YES	No	No	No	Yes	N/A	N/A	N/A	N/A	N/A	N/A	N/A	NO	YES	NO	NO	YES	YES	NO	16.6667	0.06	2	1	1
899	17	11	1	0	0	1	1	1	0	grade 11	FEMALE	PARENTS	YES	No	No	No	Yes	Yes	No	No	No	No	No	No	YES	YES	YES	NO	YES	YES	NO	16.6667	0.06	2	1	1
900	17	11	0	1	1	1	1	1	1	grade 11	FEMALE	PARENTS	YES	No	No	No	Yes	N/A	N/A	N/A	N/A	N/A	N/A	N/A	NO	NO	NO	NO	YES	YES	NO	16.6667	0.06	2	1	1
901	15	11	1	1	0	1	0	1	1	grade 11	FEMALE	GUARDIANS	YES	No	No	No	Yes	N/A	N/A	N/A	N/A	N/A	N/A	N/A	NO	NO	NO	NO	YES	YES	NO	16.6667	0.06	2	1	1
902	16	10	1	0	1	1	1	1	1	grade 10	FEMALE	GUARDIANS	YES	Yes	No	No	No	N/A	N/A	N/A	N/A	N/A	N/A	N/A	NO	NO	NO	I DONâ€™T KNOW	NO	I DONâ€™T KNOW	NO	16.6667	0.06	2	1	1
903	16	10	0	0	0	0	0	0	0	grade 10	FEMALE	PARENTS	YES	No	Yes	No	No	Yes	No	No	No	No	No	No	NO	NO	NO	NO	YES	YES	NO	16.6667	0.06	2	1	1
904	15	10	0	0	0	0	0	0	0	grade 10	FEMALE	PARENTS	YES	No	Yes	No	No	No	No	No	No	No	No	Yes	NO	NO	NO	NO	NO	YES	NO	16.6667	0.06	2	1	1
905	15	10	0	0	0	0	0	0	0	grade 10	FEMALE	GUARDIANS	YES	No	Yes	No	No	Yes	No	No	No	No	No	No	NO	NO	NO	NO	NO	NO	NO	16.6667	0.06	2	1	1
906	16	10	1	1	0	1	1	0	1	grade 10	FEMALE	PARENTS	YES	No	Yes	No	No	N/A	N/A	N/A	N/A	N/A	N/A	N/A	NO	NO	NO	NO	YES	I DONâ€™T KNOW	NO	16.6667	0.06	2	1	1
907	16	10	1	1	0	1	1	0	1	grade 10	FEMALE	PARENTS	YES	No	Yes	No	No	N/A	N/A	N/A	N/A	N/A	N/A	N/A	NO	NO	NO	NO	I DONâ€™T KNOW	YES	NO	16.6667	0.06	2	1	1
908	15	10	0	0	1	0	1	1	0	grade 10	FEMALE	PARENTS	YES	No	Yes	No	No	No	No	Yes	No	No	No	No	NO	NO	NO	NO	YES	NO	NO	16.6667	0.06	2
909	16	10	1	1	0	1	1	0	1	grade 10	FEMALE	PARENTS	YES	No	Yes	No	No	N/A	N/A	N/A	N/A	N/A	N/A	N/A	NO	NO	NO	NO	YES	NO	NO	16.6667	0.06	2	1	1
910	15	10	0	0	0	0	0	0	0	grade 10	FEMALE	PARENTS	YES	No	No	Yes	No	Yes	No	No	No	No	No	No	NO	NO	I DONâ€™T KNOW	NO	YES	NO	NO	16.6667	0.06	2	1	1
911	16	10	0	1	0	1	1	1	0	grade 10	FEMALE	PARENTS	YES	No	Yes	No	No	Yes	No	No	No	No	No	No	NO	NO	NO	NO	YES	YES	NO	16.6667	0.06	2		1
912	15	10	0	1	0	0	1	0	0	grade 10	FEMALE	PARENTS	YES	No	Yes	No	No	No	No	No	No	Yes	No	No	NO	YES	NO	NO	NO	YES	NO	16.6667	0.06	2	1	1
913	14	10	0	0	0	0	1	1	0	grade 10	FEMALE	PARENTS	YES	Yes	No	No	No	Yes	No	No	No	No	No	No	NO	YES	NO	YES	YES	YES	NO	16.6667	0.06	2	1	1
914	16	10	0	0	0	0	0	0	0	grade 10	FEMALE	PARENTS	YES	No	Yes	No	No	Yes	No	No	No	No	No	No	NO	NO	NO	NO	YES	NO	YES	16.6667	0.06	2		1
915	13	10	0	1	0	1	1	1	0	grade 10	FEMALE	PARENTS	YES	No	Yes	No	No	Yes	No	No	No	No	No	No	NO	NO	NO	NO	YES	NO	NO	16.6667	0.06	2	1	1
916	16	10	1	1	1	1	1	1	1	grade 10	FEMALE	PARENTS	YES	Yes	No	No	No	N/A	N/A	N/A	N/A	N/A	N/A	N/A	NO	NO	NO	I DONâ€™T KNOW	YES	NO	NO	16.6667	0.06	2		0
917	16	10	0	0	0	1	1	0	0	grade 10	FEMALE	PARENTS	YES	No	No	No	Yes	No	Yes	No	No	No	No	No	NO	YES	YES	YES	YES	NO	NO	16.6667	0.06	2		1
918	15	10	0	0	0	0	0	0	0	grade 10	FEMALE	PARENTS	YES	No	Yes	No	No	No	No	No	No	Yes	No	No	I DONâ€™T KNOW	I DONâ€™T KNOW	NO	I DONâ€™T KNOW	YES	NO	NO	16.6667	0.06	2	1
919	15	10	0	0	0	1	1	1	1	grade 10	FEMALE	PARENTS	YES	Yes	No	No	No	N/A	N/A	N/A	N/A	N/A	N/A	N/A	YES	YES	I DONâ€™T KNOW	YES	YES	NO	I DONâ€™T KNOW	16.6667	0.06	2	1	1
920	16	10	1	1	1	0	1	1	1	grade 10	FEMALE	PARENTS	YES	No	Yes	No	No	N/A	N/A	N/A	N/A	N/A	N/A	N/A	NO	YES	NO	NO	YES	NO	NO	16.6667	0.06	2	1	1
921	16	10	1	1	1	1	0	1	1	grade 10	FEMALE	GUARDIANS	YES	No	Yes	No	No	N/A	N/A	N/A	N/A	N/A	N/A	N/A	NO	YES	NO	NO	YES	NO	NO	16.6667	0.06	2	1	1
922	15	10	0	0	0	0	0	0	0	grade 10	FEMALE	PARENTS	YES	No	No	Yes	No	Yes	No	No	No	No	No	No	NO	I DONâ€™T KNOW	I DONâ€™T KNOW	NO	YES	YES	NO	16.6667	0.06	2	1	1
923	15	10	0	0	0	0	1	0	0	grade 10	FEMALE	PARENTS	YES	No	Yes	No	No	No	No	No	No	No	No	Yes	NO	YES	YES	NO	YES	YES	NO	16.6667	0.06	2	1
924	15	10	0	0	0	0	1	0	0	grade 10	FEMALE	PARENTS	YES	No	Yes	No	No	No	No	No	No	No	No	Yes	NO	YES	NO	NO	YES	YES	NO	16.6667	0.06	2	1
925	15	10	1	0	1	1	1	0	1	grade 10	FEMALE	PARENTS	YES	No	Yes	No	No	N/A	N/A	N/A	N/A	N/A	N/A	N/A	NO	YES	NO	YES	YES	YES	NO	16.6667	0.06	2	1	1
926	16	10	1	1	1	1	1	1	1	grade 10	FEMALE	PARENTS	YES	Yes	No	No	No	N/A	N/A	N/A	N/A	N/A	N/A	N/A	I DONâ€™T KNOW	YES	YES	NO	NO	I DONâ€™T KNOW	NO	16.6667	0.06	2	1	1
927	16	10	0	1	1	1	1	1	1	grade 10	FEMALE	PARENTS	YES	No	Yes	No	No	N/A	N/A	N/A	N/A	N/A	N/A	N/A	NO	I DONâ€™T KNOW	I DONâ€™T KNOW	NO	YES	NO	I DONâ€™T KNOW	16.6667	0.06	2	1
928	16	10	0	1	0	0	1	0	0	grade 10	FEMALE	PARENTS	YES	No	Yes	No	No	Yes	No	No	No	No	No	No	NO	NO	NO	NO	YES	NO	NO	16.6667	0.06	2	0
929	15	10	0	0	0	0	0	0	1	grade 10	FEMALE	PARENTS	YES	No	Yes	No	No	No	No	No	No	No	No	Yes	NO	YES	NO	YES	NO	YES	YES	16.6667	0.06	2	1	1
930	15	10	0	1	0	1	1	0	0	grade 10	FEMALE	PARENTS	YES	No	Yes	No	No	Yes	No	No	No	No	No	No	NO	YES	YES	NO	NO	YES	NO	16.6667	0.06	2	1	1
931	15	10	0	0	0	0	1	0	0	grade 10	FEMALE	PARENTS	YES	No	Yes	No	No	Yes	No	No	No	No	No	No	NO	YES	NO	YES	YES	NO	NO	16.6667	0.06	2	1	1
932	15	10	0	0	1	0	1	0	1	grade 10	FEMALE	PARENTS	YES	No	Yes	No	No	N/A	N/A	N/A	N/A	N/A	N/A	N/A	NO	NO	NO	NO	YES	YES	NO	16.6667	0.06	2	1	1
933	15	10	1	1	0	0	1	1	0	grade 10	FEMALE	PARENTS	YES	No	Yes	No	No	Yes	No	No	No	No	No	No	NO	YES	NO	NO	YES	NO	NO	16.6667	0.06	2	1	1
934	15	10	1	1	0	0	1	1	0	grade 10	FEMALE	PARENTS	YES	No	Yes	No	No	N/A	N/A	N/A	N/A	N/A	N/A	N/A	I DONâ€™T KNOW	NO	NO	NO	YES	NO	I DONâ€™T KNOW	16.6667	0.06	2	1
935	15	10	0	0	0	0	1	0	1	grade 10	FEMALE	PARENTS	YES	No	No	Yes	No	Yes	No	No	No	No	No	No	I DONâ€™T KNOW	I DONâ€™T KNOW	I DONâ€™T KNOW	NO	NO	YES	NO	16.6667	0.06	2	1	1
936	15	10	0	1	1	1	1	1	1	grade 10	FEMALE	PARENTS	YES	No	No	No	Yes	N/A	N/A	N/A	N/A	N/A	N/A	N/A	NO	YES	NO	NO	YES	YES	NO	16.6667	0.06	2	1	0
937	15	10	1	1	1	0	1	1	0	grade 10	FEMALE	PARENTS	YES	No	No	Yes	No	N/A	N/A	N/A	N/A	N/A	N/A	N/A	NO	YES	YES	NO	NO	YES	NO	16.6667	0.06	2	1	1
938	16	10	1	1	0	1	1	1	1	grade 10	FEMALE	PARENTS	YES	No	Yes	No	Yes	N/A	N/A	N/A	N/A	N/A	N/A	N/A	NO	NO	NO	NO	NO	NO	NO	16.6667	0.06	2	1	1
939	15	10	0	0	0	0	0	1	0	grade 10	FEMALE	PARENTS	YES	No	No	Yes	No	No	Yes	No	No	No	No	No	NO	YES	NO	NO	NO	YES	NO	16.6667	0.06	2	1	1
940	15	10	0	0	0	0	0	0	0	grade 10	FEMALE	PARENTS	YES	No	No	Yes	No	No	No	No	No	Yes	No	No	NO	YES	YES	NO	YES	NO	NO	16.6667	0.06	2	1	1
941	15	10	1	1	0	0	1	1	0	grade 10	FEMALE	PARENTS	YES	Yes	No	No	No	N/A	N/A	N/A	N/A	N/A	N/A	N/A	NO	NO	NO	NO	YES	YES	NO	16.6667	0.06	2	1	1
942	14	10	1	1	0	1	1	1	0	grade 10	FEMALE	PARENTS	YES	No	No	Yes	No	N/A	N/A	N/A	N/A	N/A	N/A	N/A	NO	YES	YES	NO	YES	NO	YES	16.6667	0.06	2	1	1
943	15	10	1	1	1	1	1	1	1	grade 10	FEMALE	PARENTS	YES	No	Yes	No	No	Yes	No	No	No	No	No	No	YES	I DONâ€™T KNOW	I DONâ€™T KNOW	YES	NO	I DONâ€™T KNOW	NO	16.6667	0.06	2	1
944	14	10	1	1	1	1	1	1	1	grade 10	FEMALE	PARENTS	YES	Yes	Yes	Yes	No	N/A	N/A	N/A	N/A	N/A	N/A	N/A	NO	YES	I DONâ€™T KNOW	YES	NO	NO	I DONâ€™T KNOW	16.6667	0.06	2	1	1
945	15	10	1	1	0	1	1	1	0	grade 10	FEMALE	PARENTS	YES	No	No	Yes	No	N/A	N/A	N/A	N/A	N/A	N/A	N/A	NO	YES	YES	NO	YES	NO	NO	16.6667	0.06	2	0	1
946	15	10	1	1	1	1	1	1	1	grade 10	FEMALE	PARENTS	YES	No	No	Yes	No	N/A	N/A	N/A	N/A	N/A	N/A	N/A	NO	YES	NO	YES	YES	NO	NO	16.6667	0.06	2	1	1
947	16	10	1	1	0	1	1	1	0	grade 10	FEMALE	PARENTS	YES	Yes	No	No	No	N/A	N/A	N/A	N/A	N/A	N/A	N/A	NO	YES	I DONâ€™T KNOW	NO	YES	YES	NO	16.6667	0.06	2	1	1
948	16	10	1	1	0	1	1	1	1	grade 10	FEMALE	PARENTS	YES	Yes	No	No	No	Yes	No	No	No	No	No	No	NO	I DONâ€™T KNOW	NO	NO	YES	NO	NO	16.6667	0.06	2	1
949	15	10	0	1	0	0	0	0	0	grade 10	FEMALE	PARENTS	YES	Yes	No	No	No	No	No	No	No	No	No	Yes	NO	YES	NO	NO	NO	NO	NO	16.6667	0.06	2	0	1
950	17	10	1	1	1	1	1	1	1	grade 10	FEMALE	PARENTS	YES	No	No	Yes	No	Yes	No	No	No	No	No	No	NO	YES	I DONâ€™T KNOW	I DONâ€™T KNOW	YES	YES	NO	16.6667	0.06	2	1	1
951	14	10	0	1	0	0	1	0	1	grade 10	MALE	PARENTS	YES	No	Yes	Yes	No	N/A	N/A	N/A	N/A	N/A	N/A	N/A	I DONâ€™T KNOW	I DONâ€™T KNOW	I DONâ€™T KNOW	NO	NO	I DONâ€™T KNOW	NO	16.6667	0.06	2	1	1
952	16	10	0	0	0	0	0	0	0	grade 10	MALE	PARENTS	YES	No	No	Yes	No	No	No	Yes	No	No	No	No	NO	I DONâ€™T KNOW	NO	NO	I DONâ€™T KNOW	I DONâ€™T KNOW	NO	16.6667	0.06	2		1
953	15	10	0	0	0	0	0	0	0	grade 10	MALE	GUARDIANS	YES	Yes	Yes	Yes	No	No	No	No	No	No	No	Yes	NO	NO	NO	NO	NO	I DONâ€™T KNOW	NO	16.6667	0.06	2
954	17	10	1	0	0	1	0	0	0	grade 10	FEMALE	PARENTS	YES	Yes	Yes	No	Yes	Yes	Yes	No	Yes	Yes	No	No	NO	YES	NO	NO	YES	NO	NO	16.6667	0.06	2	1	1
955	17	10	0	0	0	1	0	0	0	grade 10	FEMALE	PARENTS	YES	Yes	No	No	No	Yes	Yes	No	No	Yes	No	No	I DONâ€™T KNOW	NO	NO	NO	YES	I DONâ€™T KNOW	NO	16.6667	0.06	2	1	1
956	18	10	0	1	1	1	1	1	0	grade 10	FEMALE	PARENTS	YES	No	Yes	No	No	Yes	No	No	No	No	No	No	NO	NO	NO	NO	YES	YES	NO	16.6667	0.06	2	1	1
957	15	10	0	1	0	1	1	0	0	grade 10	FEMALE	PARENTS	YES	No	Yes	No	No	Yes	No	No	No	No	No	No	NO	NO	NO	I DONâ€™T KNOW	YES	I DONâ€™T KNOW	NO	16.6667	0.06	2	1
958	17	10	1	1	1	1	0	1	0	grade 10	FEMALE	PARENTS	YES	No	Yes	No	No	Yes	No	No	No	No	No	No	NO	NO	NO	I DONâ€™T KNOW	YES	YES	NO	16.6667	0.06	2	1	0
959	16	10	1	1	0	1	0	1	0	grade 10	FEMALE	PARENTS	YES	No	Yes	No	No	No	No	Yes	No	Yes	No	No	NO	YES	NO	NO	YES	YES	NO	16.6667	0.06	2	0	0
960	17	10	0	1	0	1	1	1	1	grade 10	FEMALE	PARENTS	YES	Yes	No	Yes	No	N/A	N/A	N/A	N/A	N/A	N/A	N/A	NO	YES	NO	I DONâ€™T KNOW	YES	NO	NO	16.6667	0.06	2	1	1
961	17	10	1	1	0	1	1	1	1	grade 10	FEMALE	PARENTS	YES	Yes	No	No	No	N/A	N/A	N/A	N/A	N/A	N/A	N/A	NO	YES	NO	YES	YES	YES	NO	16.6667	0.06	2	1	0
962	16	10	1	1	0	1	1	0	0	grade 10	FEMALE	PARENTS	YES	Yes	No	No	No	Yes	No	No	No	No	No	No	NO	NO	NO	NO	YES	NO	NO	16.6667	0.06	2	0	1
963	17	10	1	1	1	1	1	1	1	grade 10	FEMALE	PARENTS	YES	Yes	No	No	No	N/A	N/A	N/A	N/A	N/A	N/A	N/A	NO	NO	NO	YES	YES	NO	NO	16.6667	0.06	2	1	0
964	18	10	0	1	0	1	0	1	0	grade 10	FEMALE	PARENTS	YES	No	Yes	No	No	Yes	No	No	No	No	No	No	NO	I DONâ€™T KNOW	NO	NO	YES	NO	NO	16.6667	0.06	2	0	1
965	15	10	0	0	0	0	0	0	0	grade 10	FEMALE	PARENTS	YES	Yes	No	No	No	Yes	No	No	No	Yes	No	No	NO	NO	NO	I DONâ€™T KNOW	YES	I DONâ€™T KNOW	NO	16.6667	0.06	2
966	17	10	1	1	1	1	1	1	1	grade 10	FEMALE	PARENTS	YES	No	Yes	No	No	N/A	N/A	N/A	N/A	N/A	N/A	N/A	NO	YES	YES	NO	NO	NO	NO	16.6667	0.06	2	1	0
967	15	10	1	1	1	1	1	1	1	grade 10	MALE	PARENTS	YES	No	Yes	No	No	N/A	N/A	N/A	N/A	N/A	N/A	N/A	NO	NO	NO	NO	YES	NO	NO	16.6667	0.06	2	1	0
968	16	10	0	1	1	1	1	1	1	grade 10	FEMALE	PARENTS	YES	No	Yes	No	No	N/A	N/A	N/A	N/A	N/A	N/A	N/A	NO	NO	NO	NO	YES	NO	NO	16.6667	0.06	2	1	1
969	20	10	1	1	1	1	1	1	1	grade 10	MALE	PARENTS	YES	Yes	No	No	No	Yes	No	No	No	No	No	No	NO	NO	NO	YES	YES	YES	NO	16.6667	0.06	2	0	1
970	15	10	0	1	0	1	0	0	1	grade 10	FEMALE	PARENTS	YES	No	Yes	No	No	N/A	N/A	N/A	N/A	N/A	N/A	N/A	NO	YES	I DONâ€™T KNOW	I DONâ€™T KNOW	YES	NO	NO	16.6667	0.06	2	1	1
971	16	10	0	0	0	0	0	0	0	grade 10	FEMALE	PARENTS	YES	No	Yes	No	No	No	No	No	No	No	No	Yes	NO	I DONâ€™T KNOW	I DONâ€™T KNOW	NO	YES	NO	NO	16.6667	0.06	2		1
972	15	10	0	0	1	1	1	1	1	grade 10	FEMALE	PARENTS	YES	No	Yes	No	No	N/A	N/A	N/A	N/A	N/A	N/A	N/A	NO	NO	NO	I DONâ€™T KNOW	YES	NO	NO	16.6667	0.06	2
973	16	10	1	0	0	0	1	0	0	grade 10	FEMALE	PARENTS	YES	No	Yes	No	No	Yes	No	No	No	No	No	No	NO	I DONâ€™T KNOW	I DONâ€™T KNOW	I DONâ€™T KNOW	NO	YES	NO	16.6667	0.06	2	1
974	22	10	0	0	0	0	0	1	0	grade 10	MALE	PARENTS	YES	No	No	Yes	No	No	No	No	No	No	No	Yes	NO	I DONâ€™T KNOW	NO	YES	NO	YES	NO	16.6667	0.06	2		1
975	15	10	1	0	0	0	1	1	0	grade 10	FEMALE	PARENTS	YES	No	Yes	No	No	Yes	No	No	No	No	No	No	NO	NO	YES	I DONâ€™T KNOW	YES	YES	NO	16.6667	0.06	2	1
976	17	10	0	1	0	0	0	0	0	grade 10	FEMALE	PARENTS	YES	Yes	No	No	No	No	No	Yes	No	No	No	No	NO	NO	NO	NO	YES	YES	NO	16.6667	0.06	2	1
977	18	10	0	0	0	0	0	0	0	grade 10	MALE	PARENTS	YES	No	Yes	No	No	Yes	No	No	No	No	No	No	NO	NO	NO	NO	YES	NO	NO	16.6667	0.06	2
978	16	10	0	1	0	1	1	1	0	grade 10	FEMALE	PARENTS	YES	Yes	Yes	Yes	Yes	Yes	Yes	Yes	Yes	Yes	Yes	Yes	YES	YES	NO	YES	YES	NO	NO	16.6667	0.06	1	1	1
979	17	11	0	0	0	0	0	0	0	grade 11	MALE	PARENTS	YES	No	Yes	Yes	Yes	Yes	Yes	Yes	Yes	No	No	Yes	NO	YES	YES	NO	YES	YES	YES	16.6667	0.06	2	1	1
980	18	11	0	0	0	0	0	1	0	grade 11	MALE	PARENTS	YES	No	No	Yes	No	No	No	No	No	Yes	No	No	I DONâ€™T KNOW	NO	NO	NO	YES	NO	NO	16.6667	0.06	2	1
981	14	11	0	0	0	1	1	0	0	grade 11	MALE	PARENTS	YES	No	Yes	No	Yes	Yes	No	No	No	No	No	No	NO	NO	NO	NO	YES	NO	NO	16.6667	0.06	2	0	1
982	18	11	0	0	0	0	0	0	0	grade 11	FEMALE	PARENTS	YES	No	No	No	Yes	No	No	Yes	No	No	No	No	NO	NO	NO	NO	YES	YES	NO	16.6667	0.06	2	1	1
983	18	11	1	0	0	0	0	0	0	grade 11	FEMALE	PARENTS	YES	Yes	No	No	No	No	No	No	No	Yes	No	No	NO	NO	NO	NO	YES	I DONâ€™T KNOW	NO	16.6667	0.06	2	1
984	18	11	0	0	0	0	0	0	0	grade 11	FEMALE	PARENTS	YES	Yes	No	No	No	Yes	No	No	No	No	No	No	NO	NO	NO	I DONâ€™T KNOW	YES	NO	NO	16.6667	0.06	2	1
985	18	11	0	1	0	0	0	0	0	grade 11	FEMALE	PARENTS	YES	No	No	Yes	No	Yes	No	No	No	Yes	No	No	NO	NO	NO	YES	YES	NO	NO	16.6667	0.06	2	1
986	16	11	0	1	0	0	0	0	0	grade 11	FEMALE	PARENTS	YES	No	No	Yes	No	Yes	No	No	No	Yes	No	No	NO	NO	NO	YES	YES	NO	NO	16.6667	0.06	2	1
987	19	11	0	1	0	1	1	1	0	grade 11	FEMALE	GUARDIANS	YES	Yes	No	No	No	No	No	No	No	Yes	No	No	NO	YES	NO	YES	YES	NO	NO	16.6667	0.06	1	1
988	18	11	0	1	0	1	1	1	1	grade 11	FEMALE	PARENTS	YES	Yes	No	No	No	N/A	N/A	N/A	N/A	N/A	N/A	N/A	NO	YES	YES	NO	YES	NO	NO	16.6667	0.06	2	1
989	17	11	1	1	1	1	1	1	1	grade 11	FEMALE	PARENTS	YES	No	Yes	No	Yes	N/A	N/A	N/A	N/A	N/A	N/A	N/A	NO	I DONâ€™T KNOW	NO	NO	YES	NO	NO	16.6667	0.06	2		0
990	17	11	0	0	0	0	1	1	0	grade 11	FEMALE	PARENTS	YES	Yes	No	No	No	No	No	No	Yes	No	No	No	NO	NO	NO	NO	YES	NO	NO	16.6667	0.06	2	1
991	19	11	0	1	0	0	1	1	0	grade 11	MALE	PARENTS	YES	Yes	No	No	No	Yes	No	No	No	No	No	No	NO	NO	NO	I DONâ€™T KNOW	YES	NO	YES	16.6667	0.06	2		1
992	18	11	0	0	0	0	1	0	0	grade 11	MALE	PARENTS	YES	Yes	No	No	No	No	No	No	No	No	No	Yes	NO	YES	I DONâ€™T KNOW	NO	YES	NO	NO	16.6667	0.06	2	1	1
993	17	11	0	1	0	0	1	0	0	grade 11	MALE	PARENTS	YES	No	Yes	No	No	Yes	No	No	No	No	No	No	NO	NO	NO	NO	YES	NO	NO	16.6667	0.06	2	0
994	17	11	0	1	0	0	1	0	0	grade 11	MALE	PARENTS	YES	No	Yes	No	No	Yes	No	No	No	No	No	No	NO	NO	NO	NO	YES	NO	NO	16.6667	0.06	1	0
995	18	11	1	1	0	1	0	0	0	grade 11	FEMALE	PARENTS	YES	No	No	Yes	No	Yes	No	Yes	No	Yes	No	No	I DONâ€™T KNOW	NO	I DONâ€™T KNOW	I DONâ€™T KNOW	I DONâ€™T KNOW	I DONâ€™T KNOW	NO	16.6667	0.06	2	1	1
996	19	11	0	1	1	1	1	1	1	grade 11	FEMALE	PARENTS	YES	No	Yes	Yes	Yes	N/A	N/A	N/A	N/A	N/A	N/A	N/A	NO	NO	NO	NO	YES	NO	NO	16.6667	0.06	1	1	1
997	19	11	0	1	1	1	1	1	1	grade 11	FEMALE	PARENTS	YES	No	Yes	No	Yes	N/A	N/A	N/A	N/A	N/A	N/A	N/A	NO	NO	NO	NO	YES	NO	NO	16.6667	0.06	1	1	0
998	17	11	0	1	0	1	1	1	0	grade 11	FEMALE	PARENTS	YES	Yes	No	No	No	No	No	No	Yes	No	No	No	NO	NO	I DONâ€™T KNOW	NO	YES	NO	NO	16.6667	0.06	1	1	0
999	17	11	0	0	0	0	0	0	0	grade 11	FEMALE	PARENTS	YES	No	No	Yes	No	No	No	Yes	No	Yes	No	No	NO	NO	NO	YES	YES	NO	NO	16.6667	0.06		1	1
1000	19	11	0	0	0	0	0	0	0	grade 11	MALE	PARENTS	YES	No	No	Yes	No	No	No	No	No	Yes	No	No	NO	I DONâ€™T KNOW	I DONâ€™T KNOW	I DONâ€™T KNOW	YES	NO	I DONâ€™T KNOW	16.6667	0.06		1
1001	17	11	0	0	0	0	0	0	0	grade 11	MALE	GUARDIANS	YES	No	No	Yes	No	No	No	No	No	Yes	No	No	NO	NO	NO	I DONâ€™T KNOW	YES	I DONâ€™T KNOW	NO	16.6667	0.06
1002	16	11	1	1	0	1	1	1	0	grade 11	FEMALE	PARENTS	YES	No	Yes	No	No	No	No	No	No	Yes	No	No	NO	YES	NO	NO	YES	NO	NO	16.6667	0.06		1	1
1003	19	11	0	0	0	0	0	0	1	grade 11	MALE	PARENTS	YES	Yes	No	No	No	N/A	N/A	N/A	N/A	N/A	N/A	N/A	I DONâ€™T KNOW	I DONâ€™T KNOW	I DONâ€™T KNOW	I DONâ€™T KNOW	I DONâ€™T KNOW	I DONâ€™T KNOW	I DONâ€™T KNOW	16.6667	0.06			1
1004	19	11	0	0	0	0	0	0	0	grade 11	MALE	PARENTS	YES	No	Yes	No	No	Yes	No	No	No	No	No	No	NO	I DONâ€™T KNOW	I DONâ€™T KNOW	NO	YES	YES	NO	16.6667	0.06
1005	16	11	1	1	1	1	1	1	0	grade 11	MALE	PARENTS	YES	Yes	No	No	No	N/A	N/A	N/A	N/A	N/A	N/A	N/A	NO	NO	NO	NO	YES	NO	NO	16.6667	0.06		1
1006	18	11	0	1	0	1	1	0	0	grade 11	MALE	PARENTS	YES	Yes	Yes	Yes	No	Yes	No	No	No	Yes	No	No	NO	I DONâ€™T KNOW	I DONâ€™T KNOW	I DONâ€™T KNOW	NO	NO	NO	16.6667	0.06		1	1
1007	19	11	0	0	0	0	0	0	0	grade 11	MALE	PARENTS	YES	Yes	No	No	Yes	No	No	Yes	No	No	No	No	NO	YES	I DONâ€™T KNOW	NO	YES	YES	NO	16.6667	0.06		1	1
1008	20	11	0	0	0	0	1	0	0	grade 11	MALE	PARENTS	YES	Yes	Yes	Yes	No	Yes	No	No	No	Yes	Yes	No	NO	NO	NO	I DONâ€™T KNOW	YES	NO	NO	16.6667	0.06		0	1
1009	18	11	1	1	0	1	1	1	1	grade 11	MALE	PARENTS	YES	Yes	No	No	No	N/A	N/A	N/A	N/A	N/A	N/A	N/A	NO	NO	NO	NO	YES	YES	NO	16.6667	0.06		1	1
1010	18	11	1	1	1	1	1	1	0	grade 11	MALE	PARENTS	YES	Yes	No	No	No	No	No	No	No	Yes	No	No	NO	NO	YES	YES	YES	NO	NO	16.6667	0.06		1
1011	17	11	0	0	0	0	0	0	0	grade 11	MALE	PARENTS	YES	No	No	Yes	No	No	No	No	No	Yes	No	No	NO	NO	NO	I DONâ€™T KNOW	YES	YES	NO	16.6667	0.06			1
1012	16	10	0	1	1	1	1	1	1	grade 10	FEMALE	PARENTS	YES	Yes	No	No	No	N/A	N/A	N/A	N/A	N/A	N/A	N/A	NO	NO	NO	NO	YES	NO	NO	16.6667	0.06		1	1
1013	18	11	1	0	1	1	1	1	0	grade 11	FEMALE	PARENTS	YES	Yes	No	No	No	N/A	N/A	N/A	N/A	N/A	N/A	N/A	NO	NO	NO	NO	YES	NO	NO	16.6667	0.06		1
1014	18	10	1	1	1	1	1	1	1	grade 10	FEMALE	PARENTS	YES	Yes	No	No	No	N/A	N/A	N/A	N/A	N/A	N/A	N/A	NO	NO	NO	NO	YES	YES	NO	16.6667	0.06		1
1015	17	10	0	0	1	1	1	1	1	grade 10	FEMALE	PARENTS	YES	No	Yes	Yes	Yes	N/A	N/A	N/A	N/A	N/A	N/A	N/A	YES	I DONâ€™T KNOW	YES	I DONâ€™T KNOW	YES	NO	NO	16.6667	0.06		1	1
1016	15	10	0	1	1	1	1	1	1	grade 10	FEMALE	PARENTS	YES	No	No	Yes	Yes	N/A	N/A	N/A	N/A	N/A	N/A	N/A	NO	NO	YES	I DONâ€™T KNOW	YES	NO	NO	16.6667	0.06		1	1
1017	26	10	0	1	0	0	1	0	0	grade 10	FEMALE	PARENTS	YES	No	Yes	No	No	No	No	No	No	Yes	No	No	NO	NO	NO	I DONâ€™T KNOW	YES	NO	NO	16.6667	0.06
1018	16	10	1	1	0	0	1	0	0	grade 10	FEMALE	PARENTS	YES	No	Yes	No	No	No	No	No	No	No	No	Yes	NO	YES	NO	YES	YES	YES	YES	16.6667	0.06		1	1
1019	17	10	1	1	0	1	1	1	0	grade 10	FEMALE	PARENTS	YES	Yes	No	No	No	No	Yes	No	No	No	No	No	NO	NO	NO	NO	YES	NO	NO	16.6667	0.06		1	0
1020	16	10	1	1	0	1	1	1	0	grade 10	FEMALE	PARENTS	YES	No	Yes	No	No	Yes	No	No	No	No	No	No	NO	NO	NO	NO	YES	NO	NO	16.6667	0.06		1	0
1021	17	10	1	1	0	1	1	1	1	grade 10	FEMALE	PARENTS	YES	No	Yes	Yes	No	N/A	N/A	N/A	N/A	N/A	N/A	N/A	NO	NO	NO	NO	YES	YES	NO	16.6667	0.06		1	0
1022	16	10	1	1	0	1	1	1	1	grade 10	FEMALE	GUARDIANS	YES	Yes	Yes	No	No	N/A	N/A	N/A	N/A	N/A	N/A	N/A	YES	YES	YES	I DONâ€™T KNOW	YES	I DONâ€™T KNOW	NO	16.6667	0.06		1	0
1023	18	10	1	1	1	1	1	0	0	grade 10	FEMALE	PARENTS	YES	Yes	No	No	No	Yes	No	No	No	No	No	No	NO	NO	NO	I DONâ€™T KNOW	YES	YES	NO	16.6667	0.06		1
1024	16	10	1	0	0	0	0	0	1	grade 10	FEMALE	PARENTS	YES	No	No	No	Yes	No	Yes	No	No	No	No	No	NO	NO	NO	NO	I DONâ€™T KNOW	NO	NO	16.6667	0.06		1
1025	17	10	1	1	1	1	1	1	1	grade 10	FEMALE	PARENTS	YES	No	Yes	Yes	Yes	N/A	N/A	N/A	N/A	N/A	N/A	N/A	NO	YES	NO	NO	NO	YES	NO	16.6667	0.06		1	0
1026	15	10	0	1	1	1	1	1	1	grade 10	FEMALE	PARENTS	YES	No	Yes	No	No	N/A	N/A	N/A	N/A	N/A	N/A	N/A	NO	NO	NO	NO	NO	YES	YES	16.6667	0.06		1	1
1027	17	10	1	1	0	1	1	1	0	grade 10	MALE	PARENTS	YES	No	Yes	No	No	Yes	No	No	No	No	No	No	NO	NO	NO	NO	YES	NO	NO	16.6667	0.06		1	0
1028	15	10	1	0	1	1	1	1	1	grade 10	FEMALE	PARENTS	YES	Yes	No	No	No	No	No	No	No	Yes	No	No	NO	I DONâ€™T KNOW	NO	I DONâ€™T KNOW	YES	YES	NO	16.6667	0.06		1
1029	17	10	0	1	0	1	1	0	0	grade 10	FEMALE	PARENTS	YES	Yes	No	No	No	Yes	No	No	No	No	No	No	NO	NO	NO	I DONâ€™T KNOW	YES	NO	NO	16.6667	0.06			1
1030	15	10	0	0	1	0	1	1	1	grade 10	FEMALE	PARENTS	YES	Yes	Yes	Yes	Yes	N/A	N/A	N/A	N/A	N/A	N/A	N/A	NO	YES	I DONâ€™T KNOW	NO	YES	YES	NO	16.6667	0.06		1	1
1031	16	10	1	1	0	1	1	1	1	grade 10	FEMALE	PARENTS	YES	No	No	No	Yes	N/A	N/A	N/A	N/A	N/A	N/A	N/A	NO	YES	YES	NO	YES	NO	NO	16.6667	0.06		1	1
1032	16	10	0	0	0	0	1	1	0	grade 10	FEMALE	PARENTS	YES	No	Yes	No	No	Yes	No	No	No	No	No	No	I DONâ€™T KNOW	YES	NO	NO	YES	NO	NO	16.6667	0.06		1	1
1033	16	10	1	1	1	1	1	1	1	grade 10	FEMALE	PARENTS	YES	Yes	No	No	No	N/A	N/A	N/A	N/A	N/A	N/A	N/A	NO	YES	NO	YES	YES	YES	NO	16.6667	0.06		1
1034	15	10	0	1	0	0	1	1	0	grade 10	FEMALE	PARENTS	YES	No	Yes	Yes	No	No	No	Yes	No	No	No	No	NO	NO	NO	NO	YES	NO	NO	16.6667	0.06		1	1
1035	17	10	1	1	1	1	1	1	1	grade 10	FEMALE	PARENTS	YES	No	Yes	Yes	No	N/A	N/A	N/A	N/A	N/A	N/A	N/A	NO	YES	NO	NO	YES	NO	NO	16.6667	0.06		1	1
1036	17	10	0	0	0	0	1	0	0	grade 10	FEMALE	PARENTS	YES	No	Yes	Yes	No	Yes	No	No	Yes	Yes	Yes	No	NO	NO	NO	I DONâ€™T KNOW	YES	NO	NO	16.6667	0.06		1
1037	15	10	1	0	0	0	1	1	0	grade 10	FEMALE	PARENTS	YES	Yes	No	No	No	Yes	No	No	No	No	No	No	NO	YES	YES	YES	YES	NO	NO	16.6667	0.06		1
1038	15	10	1	1	0	1	1	1	0	grade 10	FEMALE	PARENTS	YES	Yes	Yes	Yes	No	Yes	No	No	No	No	No	No	NO	NO	NO	I DONâ€™T KNOW	YES	NO	NO	16.6667	0.06		1	1
1039	13	8	0	1	1	1	1	1	0	grade 8	FEMALE	PARENTS	YES	Yes	No	No	No	Yes	No	No	No	No	No	No	NO	YES	NO	NO	YES	NO	NO	16.6667	0.06		1	1
1040	14	8	1	1	0	1	1	1	0	grade 8	FEMALE	PARENTS	YES	No	Yes	No	No	Yes	No	No	No	No	No	No	NO	YES	YES	YES	YES	YES	NO	16.6667	0.06		1	1
1041	13	8	0	1	0	1	0	0	0	grade 8	FEMALE	PARENTS	YES	No	Yes	No	Yes	No	No	Yes	No	No	No	No	NO	YES	I DONâ€™T KNOW	NO	YES	NO	NO	16.6667	0.06		1	1
1042	13	8	0	1	0	1	1	0	0	grade 8	FEMALE	PARENTS	YES	No	Yes	No	No	No	No	No	No	No	No	Yes	NO	YES	NO	NO	YES	YES	NO	16.6667	0.06		1	1
1043	13	8	0	0	0	0	0	0	0	grade 8	FEMALE	PARENTS	YES	No	Yes	No	No	Yes	No	No	No	No	No	No	NO	YES	NO	NO	I DONâ€™T KNOW	YES	NO	16.6667	0.06		1	1
1044	14	8	1	1	0	1	1	1	0	grade 8	FEMALE	PARENTS	YES	No	Yes	No	No	Yes	No	No	No	No	No	No	NO	I DONâ€™T KNOW	NO	NO	YES	NO	NO	16.6667	0.06		1	0
1045	13	8	1	1	1	0	1	1	1	grade 8	FEMALE	PARENTS	YES	No	Yes	No	No	N/A	N/A	N/A	N/A	N/A	N/A	N/A	NO	YES	YES	NO	YES	NO	NO	16.6667	0.06		1	1
1046	13	8	1	1	0	0	1	0	0	grade 8	FEMALE	PARENTS	YES	No	No	No	Yes	Yes	No	No	No	No	No	No	NO	NO	NO	NO	YES	NO	I DONâ€™T KNOW	16.6667	0.06		0	1
1047	13	8	1	1	1	1	1	1	0	grade 8	FEMALE	PARENTS	YES	Yes	No	No	No	N/A	N/A	N/A	N/A	N/A	N/A	N/A	NO	NO	NO	NO	YES	NO	NO	16.6667	0.06		1
1048	13	8	0	1	0	1	1	1	0	grade 8	FEMALE	PARENTS	YES	Yes	No	No	No	Yes	No	No	No	No	No	No	NO	YES	NO	NO	YES	YES	YES	16.6667	0.06		1	0
1049	13	8	0	1	0	1	1	0	0	grade 8	FEMALE	PARENTS	YES	No	Yes	No	No	Yes	No	No	No	No	No	No	NO	YES	NO	NO	YES	NO	NO	16.6667	0.06		1	0
1050	14	8	1	1	1	1	1	1	0	grade 8	FEMALE	PARENTS	YES	No	Yes	No	No	N/A	N/A	N/A	N/A	N/A	N/A	N/A	NO	YES	NO	NO	YES	NO	NO	16.6667	0.06		0	1
1051	13	8	1	1	0	1	1	0	0	grade 8	FEMALE	PARENTS	YES	Yes	Yes	Yes	Yes	Yes	No	No	No	No	No	No	NO	YES	NO	I DONâ€™T KNOW	I DONâ€™T KNOW	I DONâ€™T KNOW	NO	16.6667	0.06		1	1
1052	13	8	1	1	0	0	0	0	1	grade 8	FEMALE	PARENTS	YES	No	Yes	No	No	No	No	No	No	Yes	No	No	NO	YES	YES	NO	YES	YES	NO	16.6667	0.06		1	1
1053	14	8	1	1	0	0	1	0	0	grade 8	FEMALE	PARENTS	YES	Yes	No	No	No	Yes	No	No	No	No	No	No	NO	NO	NO	NO	YES	NO	NO	16.6667	0.06			0
1054	14	8	0	1	1	1	1	0	0	grade 8	FEMALE	PARENTS	YES	No	Yes	No	No	Yes	No	No	No	No	No	No	NO	NO	NO	NO	YES	NO	NO	16.6667	0.06			1
1055	13	8	0	1	0	1	0	0	0	grade 8	FEMALE	PARENTS	YES	Yes	No	No	No	Yes	No	No	No	No	No	No	NO	NO	I DONâ€™T KNOW	NO	YES	YES	NO	16.6667	0.06
1056	14	8	1	1	1	1	1	1	0	grade 8	FEMALE	PARENTS	YES	No	No	No	Yes	N/A	N/A	N/A	N/A	N/A	N/A	N/A	NO	NO	NO	I DONâ€™T KNOW	YES	NO	NO	16.6667	0.06		1
1057	18	12	0	1	0	0	1	0	0	grade 12	MALE	PARENTS	YES	Yes	Yes	Yes	Yes	Yes	No	No	No	Yes	No	No	NO	YES	NO	NO	YES	NO	NO	16.6667	0.06		1	1
1058	17	12	0	0	1	0	1	0	1	grade 12	MALE	PARENTS	YES	No	No	Yes	No	N/A	N/A	N/A	N/A	N/A	N/A	N/A	NO	YES	NO	NO	YES	NO	NO	16.6667	0.06		1
1059	18	12	0	0	1	0	1	1	1	grade 12	MALE	PARENTS	YES	No	Yes	No	No	N/A	N/A	N/A	N/A	N/A	N/A	N/A	NO	NO	NO	NO	NO	YES	NO	16.6667	0.06		0	1
1060	17	12	0	0	0	0	0	0	1	grade 12	MALE	PARENTS	YES	No	No	Yes	No	No	Yes	No	No	No	No	No	NO	NO	NO	NO	YES	NO	NO	16.6667	0.06		1	1
1061	18	12	1	0	1	1	0	0	1	grade 12	MALE	PARENTS	YES	No	Yes	No	No	N/A	N/A	N/A	N/A	N/A	N/A	N/A	NO	NO	YES	NO	YES	YES	NO	16.6667	0.06			1
1062	17	12	1	1	1	1	1	1	1	grade 12	MALE	PARENTS	YES	No	No	Yes	No	N/A	N/A	N/A	N/A	N/A	N/A	N/A	NO	NO	NO	I DONâ€™T KNOW	YES	I DONâ€™T KNOW	I DONâ€™T KNOW	16.6667	0.06		0
1063	19	12	1	1	1	1	1	1	1	grade 12	MALE	GUARDIANS	YES	No	No	Yes	No	N/A	N/A	N/A	N/A	N/A	N/A	N/A	NO	NO	NO	YES	YES	NO	NO	16.6667	0.06		1	0
1064	17	12	1	0	0	1	1	1	0	grade 12	MALE	PARENTS	YES	No	Yes	No	No	N/A	N/A	N/A	N/A	N/A	N/A	N/A	NO	NO	NO	NO	NO	NO	NO	16.6667	0.06		1	1
1065	19	12	1	0	0	1	1	1	0	grade 12	MALE	GUARDIANS	YES	No	No	Yes	No	Yes	No	No	No	No	No	No	YES	YES	NO	YES	YES	YES	NO	16.6667	0.06		1
1066	16	12	1	0	0	0	1	1	1	grade 12	MALE	PARENTS	YES	No	No	Yes	No	N/A	N/A	N/A	N/A	N/A	N/A	N/A	NO	YES	NO	NO	YES	YES	NO	16.6667	0.06		1	0
1067	20	12	1	0	1	1	1	1	0	grade 12	MALE	PARENTS	YES	Yes	No	No	No	Yes	No	No	No	No	No	No	NO	NO	NO	NO	YES	NO	NO	16.6667	0.06		1	0
1068	20	12	0	0	0	0	0	0	0	grade 12	MALE	PARENTS	YES	No	Yes	No	No	Yes	No	No	No	No	No	No	NO	YES	I DONâ€™T KNOW	NO	YES	NO	NO	16.6667	0.06		0
1069	17	12	0	1	0	0	1	0	0	grade 12	MALE	PARENTS	YES	Yes	Yes	Yes	Yes	No	No	No	No	Yes	No	No	I DONâ€™T KNOW	YES	YES	NO	NO	YES	NO	16.6667	0.06		1	1
1070	17	12	0	1	1	1	1	1	0	grade 12	MALE	PARENTS	YES	No	Yes	No	No	No	No	No	No	Yes	No	No	NO	YES	NO	NO	YES	NO	NO	16.6667	0.06		1
1071	17	12	0	1	0	0	1	1	0	grade 12	MALE	PARENTS	YES	No	No	No	Yes	N/A	N/A	N/A	N/A	N/A	N/A	N/A	YES	YES	YES	NO	YES	NO	YES	16.6667	0.06		1
1072	20	12	1	1	0	1	0	1	1	grade 12	MALE	PARENTS	YES	No	No	Yes	No	N/A	N/A	N/A	N/A	N/A	N/A	N/A	NO	NO	I DONâ€™T KNOW	NO	YES	YES	NO	16.6667	0.06		1	0
1073	17	12	0	1	0	1	1	0	0	grade 12	MALE	PARENTS	YES	Yes	No	No	No	Yes	No	No	No	No	No	No	NO	NO	NO	NO	YES	NO	YES	16.6667	0.06		0	1
1074	17	12	1	1	1	1	1	1	1	grade 12	MALE	PARENTS	YES	No	Yes	No	No	N/A	N/A	N/A	N/A	N/A	N/A	N/A	NO	YES	NO	NO	YES	NO	YES	16.6667	0.06		1
1075	17	12	0	1	1	1	1	0	1	grade 12	MALE	PARENTS	YES	No	Yes	No	No	No	No	Yes	No	No	No	No	NO	NO	NO	NO	NO	NO	NO	16.6667	0.06
1076	18	12	1	0	1	1	1	1	1	grade 12	MALE	PARENTS	YES	No	Yes	No	No	N/A	N/A	N/A	N/A	N/A	N/A	N/A	NO	NO	NO	NO	YES	YES	NO	16.6667	0.06		1
1077	17	12	0	1	1	1	1	1	1	grade 12	MALE	PARENTS	YES	No	Yes	No	No	Yes	No	No	No	No	No	No	I DONâ€™T KNOW	YES	NO	NO	NO	NO	NO	16.6667	0.06		0	1
1078	17	12	0	1	1	0	0	0	0	grade 12	MALE	PARENTS	YES	No	No	No	Yes	No	No	No	Yes	No	No	No	YES	YES	NO	I DONâ€™T KNOW	NO	YES	NO	16.6667	0.06			0
1079	20	12	0	0	0	0	1	0	0	grade 12	MALE	PARENTS	YES	No	No	Yes	No	No	No	No	No	No	No	Yes	I DONâ€™T KNOW	NO	NO	NO	NO	NO	NO	16.6667	0.06		1	1
1080	18	12	1	0	0	0	0	0	1	grade 12	MALE	PARENTS	YES	No	Yes	No	No	Yes	No	No	No	No	No	No	NO	YES	I DONâ€™T KNOW	NO	YES	NO	NO	16.6667	0.06		1	1
1081	17	12	0	0	0	0	1	0	0	grade 12	MALE	PARENTS	YES	No	Yes	Yes	No	Yes	No	No	No	Yes	No	No	NO	NO	NO	YES	NO	I DONâ€™T KNOW	NO	16.6667	0.06		0	1
1082	17	11	1	1	1	1	1	1	1	grade 11	MALE	PARENTS	YES	No	Yes	No	No	N/A	N/A	N/A	N/A	N/A	N/A	N/A	NO	NO	NO	NO	NO	NO	NO	16.6667	0.06		1
1083	18	11	1	1	1	1	1	1	1	grade 11	MALE	PARENTS	YES	Yes	No	No	No	No	No	No	No	No	No	Yes	NO	NO	NO	NO	YES	NO	NO	16.6667	0.06		1	0
1084	17	11	0	0	0	0	1	0	0	grade 11	MALE	PARENTS	YES	Yes	No	No	No	N/A	N/A	N/A	N/A	N/A	N/A	N/A	NO	YES	NO	NO	YES	NO	NO	16.6667	0.06		1	0
1085	17	11	0	0	0	0	1	0	0	grade 11	MALE	PARENTS	YES	Yes	No	No	No	No	No	No	No	No	No	Yes	NO	NO	NO	NO	YES	NO	NO	16.6667	0.06		1	0
1086	16	11	1	1	1	1	1	1	1	grade 11	MALE	PARENTS	YES	Yes	No	No	No	N/A	N/A	N/A	N/A	N/A	N/A	N/A	NO	NO	NO	NO	YES	NO	NO	16.6667	0.06		1
1087	16	11	0	1	1	1	1	1	1	grade 11	MALE	PARENTS	YES	No	Yes	No	No	N/A	N/A	N/A	N/A	N/A	N/A	N/A	NO	NO	NO	NO	YES	NO	NO	16.6667	0.06		1
1088	17	11	0	1	0	0	0	0	0	grade 11	MALE	PARENTS	YES	No	Yes	No	No	Yes	No	No	No	No	No	No	YES	YES	NO	YES	YES	NO	NO	16.6667	0.06		1	1
1089	17	11	1	1	1	1	1	1	1	grade 11	MALE	PARENTS	YES	Yes	No	No	No	N/A	N/A	N/A	N/A	N/A	N/A	N/A	NO	NO	NO	NO	YES	NO	NO	16.6667	0.06		1
1090	17	11	0	0	0	0	0	0	0	grade 11	MALE	PARENTS	YES	Yes	No	No	No	No	No	No	No	No	No	Yes	NO	YES	YES	YES	YES	YES	NO	16.6667	0.06		1	1
1091	18	11	0	1	0	0	0	0	0	grade 11	MALE	PARENTS	YES	No	Yes	No	No	No	No	No	No	No	No	Yes	NO	YES	NO	NO	YES	NO	NO	16.6667	0.06		1	1
1092	16	11	0	0	0	0	0	1	0	grade 11	MALE	PARENTS	YES	Yes	No	No	No	Yes	No	No	No	No	No	No	NO	NO	NO	I DONâ€™T KNOW	YES	NO	YES	16.6667	0.06		1	0
1093	17	11	0	1	1	1	1	0	0	grade 11	MALE	PARENTS	YES	Yes	No	No	No	N/A	N/A	N/A	N/A	N/A	N/A	N/A	NO	NO	NO	YES	YES	NO	NO	16.6667	0.06		1
1094	16	11	1	0	0	0	1	0	0	grade 11	MALE	PARENTS	YES	Yes	No	No	No	No	No	No	No	No	Yes	No	NO	NO	NO	NO	NO	NO	NO	16.6667	0.06		0	0
1095	19	11	1	1	0	1	1	1	0	grade 11	MALE	PARENTS	YES	No	Yes	No	No	No	No	No	No	No	No	Yes	YES	YES	YES	YES	YES	NO	NO	16.6667	0.06		1	1
1096	17	11	0	0	0	0	0	0	0	grade 11	MALE	PARENTS	YES	No	No	Yes	No	Yes	No	No	No	No	No	Yes	NO	NO	NO	NO	YES	YES	NO	16.6667	0.06		1	1
1097	19	11	0	0	0	0	0	0	0	grade 11	MALE	PARENTS	YES	No	No	Yes	No	Yes	No	No	No	Yes	No	Yes	NO	NO	NO	NO	YES	NO	NO	16.6667	0.06		1	1
1098	15	11	0	0	0	0	0	0	0	grade 11	MALE	PARENTS	YES	Yes	Yes	Yes	Yes	Yes	No	No	No	No	Yes	Yes	NO	NO	NO	NO	YES	YES	NO	16.6667	0.06
1099	16	11	0	0	0	0	0	0	0	grade 11	MALE	PARENTS	YES	No	No	Yes	No	No	No	No	No	Yes	No	No	I DONâ€™T KNOW	YES	NO	YES	NO	YES	NO	16.6667	0.06		1	1
1100	16	11	1	1	0	0	1	0	0	grade 11	MALE	PARENTS	YES	No	Yes	Yes	No	Yes	No	No	No	No	No	No	NO	YES	NO	NO	I DONâ€™T KNOW	NO	NO	16.6667	0.06		1	1
1101	16	9	0	0	0	0	0	0	0	grade 9	MALE	PARENTS	YES	Yes	No	No	No	Yes	No	No	No	No	No	No	NO	NO	NO	YES	YES	NO	NO	16.6667	0.06		0	1
1102	14	9	0	1	0	0	0	0	0	grade 9	FEMALE	PARENTS	YES	Yes	No	No	No	No	No	No	No	No	No	Yes	NO	YES	NO	NO	YES	YES	NO	16.6667	0.06		0	0
1103	16	9	1	1	1	1	1	1	1	grade 9	MALE	PARENTS	YES	Yes	No	No	No	N/A	N/A	N/A	N/A	N/A	N/A	N/A	NO	NO	NO	I DONâ€™T KNOW	YES	NO	NO	16.6667	0.06		1
1104	15	9	0	1	0	0	0	1	0	grade 9	FEMALE	PARENTS	YES	Yes	No	No	No	No	No	No	No	No	No	Yes	NO	NO	NO	I DONâ€™T KNOW	YES	YES	NO	16.6667	0.06		0	1
1105	18	9	1	1	0	1	1	1	1	grade 9	MALE	PARENTS	YES	Yes	No	No	No	N/A	N/A	N/A	N/A	N/A	N/A	N/A	I DONâ€™T KNOW	YES	I DONâ€™T KNOW	NO	YES	YES	NO	16.6667	0.06		0	1
1106	14	9	1	1	0	1	1	1	0	grade 9	MALE	PARENTS	YES	No	No	Yes	No	Yes	No	No	No	No	No	No	NO	NO	NO	NO	YES	NO	NO	16.6667	0.06		1	1
1107	14	9	0	0	0	0	0	0	0	grade 9	FEMALE	PARENTS	YES	Yes	No	No	No	No	No	No	No	Yes	No	No	NO	NO	YES	I DONâ€™T KNOW	NO	YES	NO	16.6667	0.06			1
1108	17	11	0	0	0	0	0	0	0	grade 11	FEMALE	PARENTS	YES	No	No	Yes	No	Yes	No	No	No	No	No	No	NO	NO	NO	YES	NO	YES	NO	16.6667	0.06		1	1
1109	13	8	1	1	1	0	1	0	1	grade 8	FEMALE	PARENTS	YES	No	Yes	No	No	N/A	N/A	N/A	N/A	N/A	N/A	N/A	NO	YES	I DONâ€™T KNOW	NO	YES	NO	NO	16.6667	0.06		0	1
1110	20	11	1	1	1	1	1	1	0	grade 11	MALE	PARENTS	YES	Yes	No	No	No	No	No	No	No	No	No	Yes	NO	NO	NO	NO	YES	YES	NO	16.6667	0.06		1	1
1111	18	11	1	1	1	1	1	1	1	grade 11	FEMALE	PARENTS	YES	No	Yes	No	No	N/A	N/A	N/A	N/A	N/A	N/A	N/A	I DONâ€™T KNOW	YES	NO	NO	YES	NO	NO	16.6667	0.06		1	0
1112	16	12	0	0	1	1	1	0	1	grade 12	MALE	PARENTS	YES	No	Yes	No	No	N/A	N/A	N/A	N/A	N/A	N/A	N/A	NO	YES	NO	YES	NO	I DONâ€™T KNOW	NO	16.6667	0.06		1	1
1113	19	12	0	1	0	1	1	0	1	grade 12	MALE	PARENTS	YES	Yes	No	Yes	No	N/A	N/A	N/A	N/A	N/A	N/A	N/A	NO	NO	YES	NO	YES	I DONâ€™T KNOW	NO	16.6667	0.06		1	1
1114	17	10	1	1	1	1	1	1	1	grade 10	FEMALE	PARENTS	YES	Yes	No	No	No	Yes	No	No	No	No	No	No	NO	YES	NO	NO	YES	NO	NO	16.6667	0.06		1	1
1115	17	10	0	0	0	0	0	0	0	grade 10	FEMALE	PARENTS	YES	No	No	Yes	No	Yes	No	No	No	No	No	No	NO	YES	NO	I DONâ€™T KNOW	YES	YES	NO	16.6667	0.06		0	1
1116	14	8	0	0	0	0	0	1	0	grade 8	MALE	PARENTS	YES	No	Yes	No	No	No	No	Yes	No	No	No	No	NO	NO	NO	NO	YES	NO	NO	16.6667	0.06		0
1117	17	11	0	0	0	0	1	1	0	grade 11	MALE	PARENTS	YES	No	Yes	No	No	No	No	No	No	No	No	Yes	NO	NO	NO	NO	YES	NO	NO	16.6667	0.06		1	1
1118	17	11	1	1	1	1	1	1	1	grade 11	MALE	PARENTS	YES	No	Yes	No	No	N/A	N/A	N/A	N/A	N/A	N/A	N/A	NO	NO	NO	NO	YES	NO	NO	16.6667	0.06		1	1
1119	17	11	0	0	0	0	0	0	0	grade 11	FEMALE	PARENTS	YES	Yes	Yes	Yes	No	Yes	No	No	No	No	Yes	Yes	NO	YES	NO	YES	YES	NO	NO	16.6667	0.06		1	1
1120	14	8	0	1	1	1	1	1	1	grade 8	FEMALE	PARENTS	YES	No	Yes	No	No	No	No	No	Yes	No	No	No	YES	YES	YES	NO	YES	NO	NO	16.6667	0.06		1	0
1121	14	8	1	1	1	1	1	1	0	grade 8	FEMALE	PARENTS	YES	No	Yes	No	No	N/A	N/A	N/A	N/A	N/A	N/A	N/A	NO	YES	NO	I DONâ€™T KNOW	YES	NO	NO	16.6667	0.06		1	1
1122	13	8	1	1	1	1	1	1	1	grade 8	FEMALE	GUARDIANS	YES	Yes	No	No	No	N/A	N/A	N/A	N/A	N/A	N/A	N/A	NO	NO	NO	NO	YES	NO	NO	16.6667	0.06		1	0
1123	13	8	0	0	0	0	0	0	0	grade 8	FEMALE	PARENTS	YES	No	No	Yes	No	Yes	No	No	No	No	No	No	NO	NO	NO	NO	YES	NO	NO	16.6667	0.06		1	1
1124	14	8	0	0	0	0	1	0	0	grade 8	FEMALE	PARENTS	YES	No	Yes	No	No	Yes	No	No	No	No	No	No	NO	YES	NO	NO	YES	YES	NO	16.6667	0.06		1	1
1125	13	8	1	1	0	1	1	1	0	grade 8	FEMALE	PARENTS	YES	No	Yes	No	No	Yes	No	No	No	No	No	No	NO	YES	NO	NO	YES	NO	NO	16.6667	0.06		1	0
1126	13	8	1	1	0	0	1	1	0	grade 8	FEMALE	PARENTS	YES	No	Yes	No	No	Yes	No	No	No	No	No	No	NO	YES	YES	NO	YES	NO	NO	16.6667	0.06		1
1127	14	8	1	1	0	1	1	1	0	grade 8	FEMALE	PARENTS	YES	No	Yes	No	No	Yes	No	No	No	No	No	No	NO	NO	NO	NO	YES	NO	NO	16.6667	0.06		1	0
1128	13	8	1	1	1	1	1	1	0	grade 8	FEMALE	PARENTS	YES	No	Yes	No	No	N/A	N/A	N/A	N/A	N/A	N/A	N/A	NO	YES	I DONâ€™T KNOW	NO	YES	NO	NO	16.6667	0.06		1	1
1129	19	12	0	0	1	0	1	0	0	grade 12	MALE	PARENTS	YES	No	Yes	No	No	Yes	No	No	No	Yes	No	Yes	NO	NO	NO	NO	YES	NO	NO	16.6667	0.06		1	1
1130	16	10	0	1	0	0	1	0	0	grade 10	MALE	PARENTS	YES	Yes	No	No	No	Yes	No	No	No	No	No	No	NO	NO	NO	NO	YES	YES	NO	16.6667	0.06		1	1
1131	16	10	1	0	0	0	0	1	0	grade 10	MALE	PARENTS	YES	No	Yes	No	No	No	No	Yes	No	No	No	No	NO	NO	NO	NO	YES	NO	NO	16.6667	0.06		1
1132	17	10	1	1	0	1	1	1	0	grade 10	MALE	PARENTS	YES	No	No	No	Yes	Yes	No	No	No	No	No	No	NO	YES	YES	NO	YES	NO	NO	16.6667	0.06		1
1133	17	10	0	0	0	0	0	0	0	grade 10	MALE	PARENTS	YES	No	Yes	No	No	No	No	Yes	No	No	No	No	NO	NO	NO	I DONâ€™T KNOW	I DONâ€™T KNOW	I DONâ€™T KNOW	NO	16.6667	0.06		1
1134	17	10	0	0	0	1	1	1	0	grade 10	MALE	PARENTS	YES	Yes	No	No	No	No	No	Yes	No	No	No	No	NO	NO	NO	NO	I DONâ€™T KNOW	I DONâ€™T KNOW	NO	16.6667	0.06		0
1135	15	10	0	0	0	1	1	1	0	grade 10	MALE	PARENTS	YES	No	Yes	No	No	Yes	No	No	No	No	No	No	NO	YES	NO	NO	I DONâ€™T KNOW	I DONâ€™T KNOW	YES	16.6667	0.06		0	1
1136	16	10	1	1	0	0	1	1	0	grade 10	MALE	PARENTS	YES	No	No	Yes	No	Yes	No	No	No	No	No	No	I DONâ€™T KNOW	YES	YES	YES	I DONâ€™T KNOW	YES	I DONâ€™T KNOW	16.6667	0.06		1	1
1137	14	9	1	1	1	1	0	0	0	grade 9	FEMALE	PARENTS	YES	Yes	No	No	No	No	No	No	No	Yes	No	No	NO	NO	NO	I DONâ€™T KNOW	YES	I DONâ€™T KNOW	NO	16.6667	0.06			0
1138	16	10	1	1	0	1	0	1	0	grade 10	FEMALE	PARENTS	YES	No	No	No	Yes	No	No	No	No	No	No	Yes	NO	NO	NO	NO	YES	NO	NO	16.6667	0.06			1
1139	19	12	0	1	0	1	1	0	0	grade 12	MALE	PARENTS	YES	No	Yes	No	No	No	No	Yes	No	No	No	No	NO	NO	NO	NO	NO	YES	NO	16.6667	0.06		1	1
1140	18	12	0	1	1	1	1	0	1	grade 12	FEMALE	PARENTS	YES	No	No	Yes	No	N/A	N/A	N/A	N/A	N/A	N/A	N/A	NO	NO	I DONâ€™T KNOW	NO	YES	YES	NO	16.6667	0.06			0
1141	19	10	1	1	0	1	1	1	0	grade 10	FEMALE	PARENTS	YES	No	Yes	No	No	N/A	N/A	N/A	N/A	N/A	N/A	N/A	NO	YES	YES	NO	YES	NO	NO	16.6667	0.06			1
1142	15	10	0	1	0	1	1	1	0	grade 10	FEMALE	PARENTS	YES	No	Yes	No	No	Yes	No	No	No	No	No	No	YES	YES	YES	NO	YES	YES	NO	16.6667	0.06			1
1143	18	10	1	1	0	1	1	1	0	grade 10	FEMALE	PARENTS	YES	No	Yes	No	No	Yes	No	No	No	No	No	No	NO	NO	NO	NO	YES	NO	NO	16.6667	0.06		1	1
1144	16	10	0	1	0	0	1	0	0	grade 10	FEMALE	PARENTS	YES	Yes	No	No	No	No	No	No	No	Yes	No	No	NO	NO	NO	YES	NO	YES	NO	16.6667	0.06		1	1
1145	16	11	1	1	1	1	1	1	1	grade 11	FEMALE	PARENTS	YES	No	No	Yes	No	N/A	N/A	N/A	N/A	N/A	N/A	N/A	NO	YES	NO	YES	YES	YES	NO	16.6667	0.06		0	1
1146	18	10	0	0	0	0	0	0	0	grade 10	MALE	PARENTS	YES	No	No	Yes	No	No	No	No	No	Yes	No	No	NO	NO	NO	NO	YES	YES	NO	16.6667	0.06		1	1
1147	13	9	0	0	0	0	0	0	0	grade 9	MALE	PARENTS	YES	No	No	Yes	No	Yes	No	Yes	No	Yes	No	No	NO	NO	NO	YES	YES	YES	NO	16.6667	0.06		1	1
1148	20	11	1	1	1	1	0	1	1	grade 11	MALE	PARENTS	YES	Yes	No	No	No	N/A	N/A	N/A	N/A	N/A	N/A	N/A	NO	YES	I DONâ€™T KNOW	NO	YES	I DONâ€™T KNOW	NO	16.6667	0.06		1	1
1149	19	11	1	0	0	0	0	0	1	grade 11	MALE	PARENTS	YES	Yes	No	No	No	Yes	No	No	Yes	Yes	Yes	Yes	NO	NO	NO	I DONâ€™T KNOW	I DONâ€™T KNOW	I DONâ€™T KNOW	NO	16.6667	0.06		1	1
1150	18	11	1	1	1	1	1	1	1	grade 11	FEMALE	GUARDIANS	YES	Yes	No	No	No	N/A	N/A	N/A	N/A	N/A	N/A	N/A	NO	YES	NO	YES	YES	NO	NO	16.6667	0.06		1	1
1151	19	11	0	0	0	0	0	0	0	grade 11	MALE	PARENTS	YES	No	Yes	No	No	No	No	No	No	Yes	No	No	NO	NO	NO	NO	YES	NO	NO	16.6667	0.06
1152	15	11	1	1	1	0	1	1	0	grade 11	MALE	PARENTS	YES	No	Yes	Yes	No	No	No	No	No	Yes	No	No	NO	NO	NO	NO	YES	YES	NO	16.6667	0.06		1	1
1153	18	11	1	1	1	1	1	1	0	grade 11	MALE	PARENTS	YES	No	No	Yes	No	N/A	N/A	N/A	N/A	N/A	N/A	N/A	NO	NO	NO	YES	NO	YES	NO	16.6667	0.06		1	1
1154	22	12	0	0	0	0	1	1	0	grade 12	FEMALE	PARENTS	YES	No	Yes	No	No	Yes	No	No	No	No	No	No	NO	YES	YES	NO	NO	YES	NO	16.6667	0.06		1
1155	14	10	0	0	0	0	1	1	0	grade 10	FEMALE	GUARDIANS	YES	No	No	Yes	No	No	No	No	No	Yes	No	No	YES	YES	YES	YES	YES	YES	NO	16.6667	0.06		1
1156	15	11	0	1	0	1	1	1	0	grade 11	FEMALE	PARENTS	YES	Yes	No	No	No	Yes	No	Yes	No	No	No	No	NO	NO	NO	YES	YES	NO	NO	16.6667	0.06		1	0
1157	20	11	0	1	1	0	1	1	1	grade 11	FEMALE	PARENTS	YES	Yes	Yes	Yes	Yes	Yes	No	No	No	No	No	No	YES	NO	NO	NO	YES	NO	NO	16.6667	0.06		1
1158	14	11	0	1	0	0	1	0	0	grade 11	FEMALE	PARENTS	YES	Yes	No	No	No	Yes	No	No	No	No	No	No	NO	NO	I DONâ€™T KNOW	NO	YES	NO	NO	16.6667	0.06		1	0
1159	17	12	1	1	1	1	1	1	0	grade 12	MALE	PARENTS	YES	No	Yes	No	No	N/A	N/A	N/A	N/A	N/A	N/A	N/A	NO	NO	NO	NO	YES	NO	NO	16.6667	0.06		1	0
1160	18	11	1	1	0	1	1	1	1	grade 11	MALE	PARENTS	YES	No	No	Yes	No	Yes	Yes	No	No	No	No	No	NO	NO	NO	I DONâ€™T KNOW	YES	I DONâ€™T KNOW	YES	16.6667	0.06		1	0
1161	17	11	0	1	1	1	0	1	0	grade 11	MALE	PARENTS	YES	No	Yes	No	No	N/A	N/A	N/A	N/A	N/A	N/A	N/A	NO	YES	YES	NO	YES	YES	NO	16.6667	0.06		1
1162	18	11	1	1	1	1	1	1	1	grade 11	MALE	PARENTS	YES	No	Yes	No	No	N/A	N/A	N/A	N/A	N/A	N/A	N/A	YES	YES	NO	YES	I DONâ€™T KNOW	I DONâ€™T KNOW	NO	16.6667	0.06		1	0
1163	16	12	1	0	0	0	0	0	0	grade 12	FEMALE	PARENTS	YES	Yes	No	No	No	Yes	No	Yes	No	No	No	Yes	NO	NO	NO	NO	YES	YES	NO	16.6667	0.06			1
1164	18	12	0	0	0	0	0	1	1	grade 12	FEMALE	PARENTS	YES	No	No	No	Yes	No	No	Yes	No	No	No	No	NO	NO	NO	YES	NO	YES	NO	16.6667	0.06		1
1165	17	12	1	1	1	1	1	1	0	grade 12	FEMALE	PARENTS	YES	No	Yes	No	No	Yes	No	No	No	No	No	No	NO	NO	NO	NO	YES	NO	NO	16.6667	0.06			1
1166	21	12	1	0	0	1	1	0	0	grade 12	MALE	PARENTS	YES	Yes	No	No	No	No	No	No	No	No	No	Yes	NO	I DONâ€™T KNOW	NO	NO	YES	NO	NO	16.6667	0.06		1	1
1167	16	12	0	0	0	0	1	0	0	grade 12	FEMALE	PARENTS	YES	No	No	No	Yes	No	No	Yes	No	No	No	No	NO	NO	NO	YES	YES	NO	I DONâ€™T KNOW	16.6667	0.06		1	1
1168	16	12	1	1	0	0	0	0	0	grade 12	MALE	GUARDIANS	YES	No	No	No	Yes	No	No	No	Yes	No	No	No	NO	NO	YES	YES	YES	NO	I DONâ€™T KNOW	16.6667	0.06		1	1
1169	16	12	0	0	0	0	0	0	0	grade 12	FEMALE	PARENTS	YES	Yes	No	No	No	No	No	Yes	No	No	No	No	NO	NO	NO	NO	YES	YES	NO	16.6667	0.06
1170	18	12	0	0	0	0	1	0	0	grade 12	FEMALE	PARENTS	YES	No	Yes	No	No	Yes	No	No	No	No	No	No	NO	NO	NO	NO	YES	NO	NO	16.6667	0.06		1	1
1171	20	12	0	0	0	0	0	0	0	grade 12	FEMALE	PARENTS	YES	No	No	Yes	No	No	No	No	No	No	No	Yes	NO	NO	I DONâ€™T KNOW	NO	NO	NO	NO	16.6667	0.06		0	1
1172	17	12	1	1	1	1	1	1	1	grade 12	MALE	PARENTS	YES	No	No	Yes	No	N/A	N/A	N/A	N/A	N/A	N/A	N/A	NO	NO	NO	NO	YES	NO	NO	16.6667	0.06		1	0
1173	18	12	1	1	1	1	1	1	1	grade 12	FEMALE	PARENTS	YES	No	Yes	No	No	N/A	N/A	N/A	N/A	N/A	N/A	N/A	NO	NO	NO	NO	YES	NO	NO	16.6667	0.06		1	0
1174	22	12	1	1	1	0	0	1	1	grade 12	MALE	PARENTS	YES	No	Yes	No	No	Yes	No	No	No	No	No	No	NO	NO	NO	NO	YES	NO	NO	16.6667	0.06		1	1
1175	18	12	1	1	0	1	0	0	1	grade 12	FEMALE	PARENTS	YES	Yes	No	No	No	Yes	No	No	No	No	No	No	NO	NO	NO	NO	YES	NO	YES	16.6667	0.06		1	1
1176	19	12	0	1	1	1	1	1	1	grade 12	FEMALE	PARENTS	YES	No	Yes	No	No	N/A	N/A	N/A	N/A	N/A	N/A	N/A	NO	NO	NO	NO	YES	NO	NO	16.6667	0.06		1	1
1177	18	12	1	1	0	0	1	1	0	grade 12	FEMALE	PARENTS	YES	Yes	No	No	No	Yes	No	No	No	No	No	No	NO	YES	I DONâ€™T KNOW	YES	YES	NO	I DONâ€™T KNOW	16.6667	0.06		0	1
1178	18	12	0	0	0	0	0	0	0	grade 12	FEMALE	PARENTS	YES	Yes	No	No	No	No	No	No	No	Yes	No	No	NO	NO	NO	NO	YES	YES	NO	16.6667	0.06		1	1
1179	15	12	0	0	0	0	0	0	0	grade 12	FEMALE	PARENTS	YES	Yes	No	No	No	Yes	Yes	No	No	Yes	No	Yes	NO	YES	I DONâ€™T KNOW	NO	YES	NO	NO	16.6667	0.06		0
1180	19	12	1	1	1	1	1	1	0	grade 12	MALE	PARENTS	YES	Yes	No	No	No	N/A	N/A	N/A	N/A	N/A	N/A	N/A	NO	NO	NO	NO	YES	YES	NO	16.6667	0.06		1	1
1181	18	12	0	1	1	1	1	0	1	grade 12	FEMALE	PARENTS	YES	No	Yes	No	No	N/A	N/A	N/A	N/A	N/A	N/A	N/A	NO	NO	NO	NO	YES	NO	NO	16.6667	0.06		0	1
1182	18	12	1	0	0	0	1	1	1	grade 12	FEMALE	PARENTS	YES	Yes	No	No	No	Yes	No	No	No	No	No	No	NO	NO	YES	YES	YES	NO	NO	16.6667	0.06		0
1183	19	12	0	1	0	1	1	1	1	grade 12	FEMALE	PARENTS	YES	No	Yes	No	No	No	Yes	No	No	No	No	No	NO	NO	YES	YES	YES	NO	NO	16.6667	0.06		1	1
1184	20	12	1	1	1	1	1	1	1	grade 12	MALE	PARENTS	YES	Yes	No	No	No	N/A	N/A	N/A	N/A	N/A	N/A	N/A	NO	NO	NO	YES	YES	NO	NO	16.6667	0.06		1	1
1185	18	12	1	1	1	1	1	1	0	grade 12	MALE	PARENTS	YES	Yes	No	No	No	Yes	No	No	No	No	No	No	NO	NO	NO	YES	YES	NO	NO	16.6667	0.06		1	0
1186	21	12	1	1	1	1	1	1	1	grade 12	FEMALE	PARENTS	YES	Yes	No	No	No	N/A	N/A	N/A	N/A	N/A	N/A	N/A	NO	YES	NO	NO	YES	NO	NO	16.6667	0.06		0	1
1187	16	12	0	1	0	1	0	0	0	grade 12	MALE	PARENTS	YES	No	No	Yes	No	Yes	No	No	No	No	No	Yes	NO	YES	YES	YES	NO	NO	NO	16.6667	0.06		1	1
1188	18	12	0	1	0	1	1	1	1	grade 12	FEMALE	PARENTS	YES	No	Yes	No	No	N/A	N/A	N/A	N/A	N/A	N/A	N/A	NO	NO	NO	NO	YES	YES	NO	16.6667	0.06		1
1189	18	12	0	1	0	0	1	0	0	grade 12	FEMALE	PARENTS	YES	No	Yes	Yes	No	No	No	Yes	No	No	No	No	NO	YES	NO	NO	YES	NO	NO	16.6667	0.06			1
1190	19	12	0	1	1	1	1	0	1	grade 12	FEMALE	PARENTS	YES	Yes	No	No	No	N/A	N/A	N/A	N/A	N/A	N/A	N/A	NO	NO	NO	NO	YES	NO	NO	16.6667	0.06		1
1191	18	12	1	1	1	1	1	1	1	grade 12	FEMALE	PARENTS	YES	Yes	No	No	No	N/A	N/A	N/A	N/A	N/A	N/A	N/A	NO	YES	NO	YES	YES	YES	YES	16.6667	0.06		1	1
1192	16	12	1	1	0	0	1	1	0	grade 12	MALE	PARENTS	YES	No	No	Yes	No	Yes	No	No	No	No	No	No	NO	NO	NO	NO	YES	NO	NO	16.6667	0.06		1
1193	16	12	0	0	0	1	1	1	0	grade 12	MALE	PARENTS	YES	No	Yes	No	No	Yes	No	No	No	No	No	No	NO	NO	NO	NO	YES	NO	NO	16.6667	0.06		0	1
1194	17	12	0	1	1	1	1	1	0	grade 12	MALE	PARENTS	YES	No	Yes	No	No	N/A	N/A	N/A	N/A	N/A	N/A	N/A	NO	NO	NO	I DONâ€™T KNOW	YES	I DONâ€™T KNOW	NO	16.6667	0.06		0	0
1195	15	10	1	1	1	1	1	1	1	grade 10	MALE	PARENTS	YES	No	Yes	No	No	N/A	N/A	N/A	N/A	N/A	N/A	N/A	NO	YES	YES	NO	NO	NO	NO	16.6667	0.06		1	1
1196	16	12	0	0	0	0	0	1	0	grade 12	MALE	PARENTS	YES	No	Yes	No	No	Yes	No	No	No	No	No	No	NO	NO	NO	NO	YES	NO	NO	16.6667	0.06		1
1197	20	12	1	0	0	1	1	0	0	grade 12	MALE	PARENTS	YES	Yes	No	No	No	Yes	No	No	No	No	No	No	NO	I DONâ€™T KNOW	I DONâ€™T KNOW	NO	YES	YES	NO	16.6667	0.06		1	1
1198	19	12	0	1	1	1	1	1	0	grade 12	MALE	PARENTS	YES	Yes	No	No	No	N/A	N/A	N/A	N/A	N/A	N/A	N/A	NO	NO	NO	NO	YES	NO	YES	16.6667	0.06			1
1199	18	12	1	1	1	1	1	1	1	grade 12	MALE	PARENTS	YES	Yes	No	No	No	N/A	N/A	N/A	N/A	N/A	N/A	N/A	NO	YES	NO	NO	YES	YES	NO	16.6667	0.06		0	0
1200	17	10	0	0	0	0	0	0	0	grade 10	MALE	PARENTS	YES	No	No	Yes	No	No	No	Yes	Yes	No	No	No	NO	NO	NO	NO	YES	NO	NO	16.6667	0.06
1201	14	10	0	0	0	0	1	0	0	grade 10	MALE	PARENTS	YES	No	Yes	No	No	Yes	No	No	No	No	No	No	NO	YES	I DONâ€™T KNOW	NO	YES	NO	NO	16.6667	0.06		1	1
1202	16	10	1	0	0	0	0	0	0	grade 10	MALE	PARENTS	YES	No	Yes	No	No	Yes	No	No	No	No	No	No	NO	NO	NO	NO	YES	NO	NO	16.6667	0.06		1	1
1203	15	10	1	1	0	0	1	0	0	grade 10	MALE	PARENTS	YES	No	Yes	No	No	Yes	No	No	No	No	No	No	NO	YES	NO	NO	I DONâ€™T KNOW	NO	NO	16.6667	0.06		1
1204	19	12	0	1	0	0	1	1	0	grade 12	FEMALE	PARENTS	YES	No	No	Yes	No	Yes	No	No	No	No	No	No	NO	NO	NO	NO	YES	YES	NO	16.6667	0.06		1	1
1205	19	12	1	1	1	1	1	1	1	grade 12	MALE	PARENTS	YES	No	Yes	No	No	N/A	N/A	N/A	N/A	N/A	N/A	N/A	NO	YES	YES	NO	YES	NO	NO	16.6667	0.06		1	1
1206	16	11	1	0	0	1	1	1	1	grade 11	MALE	PARENTS	YES	No	Yes	No	No	N/A	N/A	N/A	N/A	N/A	N/A	N/A	NO	YES	YES	YES	I DONâ€™T KNOW	YES	YES	16.6667	0.06		1	1
1207	16	11	1	1	1	1	1	1	0	grade 11	FEMALE	PARENTS	YES	No	Yes	Yes	No	N/A	N/A	N/A	N/A	N/A	N/A	N/A	NO	YES	NO	YES	YES	NO	NO	16.6667	0.06		1	1
1208	16	11	0	0	0	0	1	0	0	grade 11	FEMALE	PARENTS	YES	No	No	Yes	No	Yes	No	No	No	No	No	No	NO	YES	NO	NO	YES	NO	NO	16.6667	0.06		1	1
1209	16	11	1	1	1	1	1	1	1	grade 11	FEMALE	PARENTS	YES	Yes	No	No	No	N/A	N/A	N/A	N/A	N/A	N/A	N/A	YES	NO	I DONâ€™T KNOW	NO	YES	NO	NO	16.6667	0.06		1	1
1210	16	11	1	0	0	1	1	1	0	grade 11	FEMALE	PARENTS	YES	No	No	Yes	No	No	No	Yes	No	No	No	No	NO	YES	NO	NO	YES	NO	NO	16.6667	0.06		1	1
1211	16	11	1	0	0	1	1	0	0	grade 11	FEMALE	PARENTS	YES	No	No	Yes	No	N/A	N/A	N/A	N/A	N/A	N/A	N/A	NO	NO	NO	NO	YES	NO	NO	16.6667	0.06		1	1
1212	16	10	1	1	1	0	0	0	0	grade 10	MALE	PARENTS	YES	No	Yes	No	No	N/A	N/A	N/A	N/A	N/A	N/A	N/A	NO	YES	YES	NO	YES	YES	NO	16.6667	0.06
1213	15	10	0	1	1	1	1	1	1	grade 10	MALE	PARENTS	YES	Yes	No	No	No	No	No	No	No	Yes	No	No	YES	I DONâ€™T KNOW	I DONâ€™T KNOW	NO	YES	YES	NO	16.6667	0.06		0
1214	15	10	1	1	1	1	1	1	0	grade 10	MALE	PARENTS	YES	No	No	Yes	No	No	No	No	No	No	No	Yes	YES	YES	YES	YES	YES	YES	YES	16.6667	0.06		1	1
1215	17	10	0	0	0	0	0	0	0	grade 10	FEMALE	PARENTS	YES	No	No	Yes	No	No	No	Yes	Yes	No	No	No	NO	NO	NO	NO	YES	NO	NO	16.6667	0.06
1216	16	11	0	0	0	0	0	0	0	grade 11	FEMALE	PARENTS	YES	No	Yes	No	No	No	No	Yes	Yes	No	No	No	NO	YES	I DONâ€™T KNOW	NO	NO	I DONâ€™T KNOW	NO	16.6667	0.06		1	1
1217	17	11	0	0	0	0	0	0	0	grade 11	MALE	PARENTS	YES	No	Yes	Yes	No	Yes	No	No	Yes	No	No	No	NO	YES	NO	NO	YES	YES	NO	16.6667	0.06		1	1
1218	17	11	0	0	0	0	0	0	0	grade 11	FEMALE	PARENTS	YES	Yes	Yes	Yes	No	Yes	No	No	No	Yes	No	Yes	NO	NO	NO	NO	YES	NO	NO	16.6667	0.06		1	1
1219	17	11	0	1	0	1	1	0	0	grade 11	MALE	PARENTS	YES	Yes	No	Yes	Yes	No	No	No	No	No	No	Yes	YES	YES	YES	YES	YES	YES	NO	16.6667	0.06		1	1
1220	17	11	0	1	1	1	1	1	0	grade 11	MALE	PARENTS	YES	Yes	Yes	No	No	Yes	No	No	No	No	No	No	NO	NO	NO	NO	YES	NO	NO	16.6667	0.06			1
1221	17	11	1	1	0	0	0	0	0	grade 11	FEMALE	PARENTS	YES	No	Yes	No	No	No	No	Yes	Yes	No	No	Yes	NO	NO	NO	NO	YES	NO	YES	16.6667	0.06		1	1
1222	17	11	0	1	1	1	1	1	1	grade 11	FEMALE	PARENTS	YES	No	Yes	No	No	Yes	No	Yes	No	No	No	Yes	NO	YES	NO	NO	YES	YES	NO	16.6667	0.06		1	1
1223	16	11	0	0	0	0	0	0	0	grade 11	FEMALE	PARENTS	YES	No	Yes	No	No	Yes	No	No	No	No	No	No	NO	NO	NO	NO	NO	YES	NO	16.6667	0.06		1	1
1224	17	11	0	0	0	0	0	0	0	grade 11	MALE	PARENTS	YES	Yes	No	No	No	Yes	No	Yes	No	No	No	No	NO	NO	NO	NO	NO	NO	NO	16.6667	0.06		1	1
1225	18	12	1	0	0	0	1	0	1	grade 12	MALE	PARENTS	YES	No	Yes	No	No	N/A	N/A	N/A	N/A	N/A	N/A	N/A	YES	NO	NO	NO	NO	YES	NO	16.6667	0.06			1
1226	13	11	0	0	0	0	1	0	0	grade 11	MALE	PARENTS	YES	Yes	Yes	Yes	Yes	Yes	No	No	No	Yes	No	Yes	NO	NO	NO	YES	NO	YES	NO	16.6667	0.06		1	1
1227	16	11	1	1	0	1	1	0	0	grade 11	FEMALE	PARENTS	YES	Yes	Yes	Yes	No	Yes	No	No	No	No	No	No	NO	I DONâ€™T KNOW	NO	YES	I DONâ€™T KNOW	NO	NO	16.6667	0.06
1228	19	11	0	0	0	0	0	0	0	grade 11	MALE	PARENTS	YES	No	No	Yes	No	No	No	Yes	Yes	No	Yes	No	NO	NO	NO	NO	NO	NO	NO	16.6667	0.06		1	1
1229	16	11	0	1	0	1	1	0	0	grade 11	MALE	PARENTS	YES	Yes	No	No	No	Yes	No	No	Yes	No	No	No	NO	NO	NO	NO	YES	NO	NO	16.6667	0.06		1	1
1230	18	11	0	0	0	0	1	0	0	grade 11	MALE	PARENTS	YES	No	No	Yes	No	No	No	No	No	No	No	Yes	NO	NO	NO	NO	YES	NO	NO	16.6667	0.06		0
1231	17	11	1	1	1	1	1	1	1	grade 11	MALE	PARENTS	YES	No	No	Yes	No	N/A	N/A	N/A	N/A	N/A	N/A	N/A	NO	NO	NO	NO	YES	NO	NO	16.6667	0.06		1	0
1232	18	11	1	1	1	1	1	1	0	grade 11	MALE	PARENTS	YES	No	Yes	Yes	Yes	N/A	N/A	N/A	N/A	N/A	N/A	N/A	NO	NO	NO	NO	YES	NO	NO	16.6667	0.06		1	1
1233	19	11	0	1	0	0	0	0	1	grade 11	MALE	PARENTS	YES	No	Yes	No	No	No	No	No	No	No	Yes	No	YES	YES	YES	I DONâ€™T KNOW	NO	YES	YES	16.6667	0.06			1
1234	17	11	0	1	0	0	1	0	0	grade 11	MALE	PARENTS	YES	Yes	No	Yes	No	Yes	No	No	No	No	Yes	Yes	I DONâ€™T KNOW	YES	YES	NO	YES	YES	NO	16.6667	0.06		1
1235	18	11	0	0	0	1	1	0	0	grade 11	MALE	PARENTS	YES	No	No	Yes	No	Yes	No	No	No	No	No	No	NO	YES	YES	NO	YES	YES	NO	16.6667	0.06		0	1
1236	13	8	1	0	0	0	0	0	0	grade 8	MALE	PARENTS	YES	Yes	No	No	No	No	No	No	Yes	No	No	No	YES	YES	NO	NO	I DONâ€™T KNOW	YES	NO	16.6667	0.06		1	0
1237	13	8	0	1	0	0	0	0	0	grade 8	MALE	PARENTS	YES	Yes	No	No	No	Yes	Yes	No	No	No	No	No	NO	NO	NO	NO	YES	NO	NO	16.6667	0.06		0
1238	13	8	1	0	0	0	0	1	0	grade 8	MALE	PARENTS	YES	No	Yes	Yes	Yes	N/A	N/A	N/A	N/A	N/A	N/A	N/A	NO	YES	YES	NO	YES	NO	NO	16.6667	0.06		1	1
1239	13	8	0	1	0	1	1	0	0	grade 8	MALE	PARENTS	YES	Yes	No	No	No	Yes	No	No	No	No	No	No	NO	YES	YES	NO	YES	YES	NO	16.6667	0.06		1	1
1240	14	8	1	1	1	1	1	0	1	grade 8	MALE	PARENTS	YES	Yes	Yes	Yes	Yes	Yes	No	No	No	No	No	No	NO	NO	NO	I DONâ€™T KNOW	YES	I DONâ€™T KNOW	NO	16.6667	0.06		1	1
1241	13	8	0	1	0	1	1	1	0	grade 8	MALE	PARENTS	YES	Yes	Yes	Yes	Yes	Yes	No	No	No	No	No	No	NO	YES	YES	NO	YES	NO	NO	16.6667	0.06		1	1
1242	14	9	0	0	0	1	1	1	1	grade 9	FEMALE	PARENTS	YES	Yes	No	No	No	Yes	No	No	No	No	No	No	NO	YES	YES	NO	YES	YES	NO	16.6667	0.06		1	1
1243	14	9	0	0	0	1	1	1	1	grade 9	FEMALE	PARENTS	YES	Yes	No	No	No	Yes	No	No	No	No	No	No	NO	YES	YES	NO	YES	YES	NO	16.6667	0.06		1	1
1244	14	9	1	1	1	1	1	1	1	grade 9	FEMALE	PARENTS	YES	No	No	No	Yes	N/A	N/A	N/A	N/A	N/A	N/A	N/A	NO	NO	NO	YES	YES	NO	NO	16.6667	0.06		1	1
1245	14	9	1	1	1	1	1	1	1	grade 9	MALE	PARENTS	YES	Yes	No	No	No	N/A	N/A	N/A	N/A	N/A	N/A	N/A	NO	YES	NO	NO	YES	NO	NO	16.6667	0.06		0	0
1246	17	12	0	0	0	0	0	0	0	grade 12	MALE	PARENTS	YES	No	Yes	Yes	No	No	Yes	No	No	No	No	No	YES	YES	YES	YES	YES	NO	NO	16.6667	0.06		1	1
1247	17	12	1	1	0	0	0	0	1	grade 12	MALE	PARENTS	YES	No	Yes	No	Yes	N/A	N/A	N/A	N/A	N/A	N/A	N/A	YES	YES	YES	YES	YES	NO	NO	16.6667	0.06		1	1
1248	18	11	0	0	0	0	1	0	0	grade 11	MALE	PARENTS	YES	No	No	Yes	No	No	No	Yes	Yes	Yes	No	No	NO	NO	NO	NO	NO	YES	I DONâ€™T KNOW	16.6667	0.06		1	1
1249	17	11	0	1	0	0	1	1	0	grade 11	MALE	PARENTS	YES	No	Yes	No	No	Yes	No	No	No	Yes	No	No	NO	YES	NO	NO	YES	NO	NO	16.6667	0.06			1
1250	18	11	1	0	0	0	0	0	0	grade 11	FEMALE	PARENTS	YES	No	Yes	No	No	Yes	No	No	No	No	No	No	NO	YES	NO	NO	YES	NO	NO	16.6667	0.06		1	1
1251	16	11	0	0	0	0	0	0	0	grade 11	MALE	PARENTS	YES	No	Yes	No	No	Yes	No	No	Yes	No	No	No	NO	NO	NO	NO	YES	YES	NO	16.6667	0.06		1	1
1252	17	11	0	1	0	1	1	0	0	grade 11	FEMALE	PARENTS	YES	No	No	No	Yes	Yes	No	No	No	No	No	No	NO	NO	NO	NO	YES	NO	NO	16.6667	0.06		1
1253	17	11	0	0	0	0	1	1	0	grade 11	FEMALE	PARENTS	YES	Yes	No	Yes	No	Yes	No	Yes	No	Yes	No	No	NO	NO	NO	YES	YES	NO	NO	16.6667	0.06		1	1
1254	16	11	1	1	1	1	1	1	0	grade 11	FEMALE	PARENTS	YES	Yes	No	Yes	No	N/A	N/A	N/A	N/A	N/A	N/A	N/A	NO	YES	NO	NO	YES	NO	NO	16.6667	0.06		1	0
1255	18	11	0	0	0	0	1	0	0	grade 11	MALE	PARENTS	YES	No	Yes	Yes	Yes	Yes	No	Yes	Yes	No	No	Yes	I DONâ€™T KNOW	NO	NO	NO	NO	YES	NO	16.6667	0.06			1
1256	16	11	0	0	0	0	1	0	0	grade 11	FEMALE	PARENTS	YES	No	Yes	No	No	Yes	No	No	No	No	No	No	I DONâ€™T KNOW	NO	NO	NO	NO	NO	NO	16.6667	0.06		1	1
1257	17	11	0	0	0	0	0	0	0	grade 11	MALE	PARENTS	YES	No	No	Yes	No	Yes	No	No	No	No	No	No	NO	NO	NO	NO	YES	NO	NO	16.6667	0.06		1	1
1258	17	11	0	1	0	0	1	1	0	grade 11	MALE	PARENTS	YES	No	Yes	No	No	N/A	N/A	N/A	N/A	N/A	N/A	N/A	NO	NO	NO	NO	YES	NO	NO	16.6667	0.06		1
1259	17	11	0	1	1	1	1	1	0	grade 11	MALE	PARENTS	YES	No	Yes	No	No	Yes	No	No	Yes	No	No	Yes	NO	NO	NO	NO	YES	NO	NO	16.6667	0.06		1
1260	13	9	1	1	1	1	1	1	0	grade 9	MALE	PARENTS	YES	Yes	No	No	Yes	N/A	N/A	N/A	N/A	N/A	N/A	N/A	NO	YES	NO	NO	YES	YES	YES	16.6667	0.06		1	1
1261	13	8	1	1	1	1	1	1	0	grade 8	FEMALE	PARENTS	YES	No	Yes	No	Yes	Yes	No	Yes	No	No	No	No	NO	YES	NO	YES	YES	NO	NO	16.6667	0.06		1	1
1262	15	8	1	1	1	0	1	1	0	grade 8	FEMALE	PARENTS	YES	No	No	No	Yes	N/A	N/A	N/A	N/A	N/A	N/A	N/A	I DONâ€™T KNOW	NO	NO	NO	NO	YES	NO	16.6667	0.06		1
1263	14	8	1	1	1	1	1	1	0	grade 8	MALE	PARENTS	YES	No	Yes	Yes	No	N/A	N/A	N/A	N/A	N/A	N/A	N/A	NO	YES	NO	YES	YES	NO	NO	16.6667	0.06		0	1
1264	13	8	1	1	1	1	1	1	1	grade 8	MALE	PARENTS	YES	No	Yes	No	Yes	N/A	N/A	N/A	N/A	N/A	N/A	N/A	YES	YES	YES	NO	YES	NO	NO	16.6667	0.06		1	1
1265	13	8	0	0	0	0	0	0	0	grade 8	FEMALE	PARENTS	YES	No	Yes	Yes	Yes	No	No	No	Yes	No	Yes	No	NO	YES	NO	YES	NO	YES	NO	16.6667	0.06			1
1266	14	8	1	0	0	0	0	0	0	grade 8	FEMALE	PARENTS	YES	No	Yes	No	No	No	Yes	No	No	No	No	No	NO	YES	NO	YES	YES	NO	NO	16.6667	0.06		1	1
1267	13	8	1	1	0	0	1	0	0	grade 8	FEMALE	PARENTS	YES	No	Yes	No	No	No	No	No	No	No	No	Yes	I DONâ€™T KNOW	YES	YES	I DONâ€™T KNOW	I DONâ€™T KNOW	YES	I DONâ€™T KNOW	16.6667	0.06		1
1268	13	8	0	1	0	1	1	0	0	grade 8	FEMALE	PARENTS	YES	No	Yes	No	Yes	No	No	No	No	No	No	Yes	NO	NO	NO	NO	YES	YES	NO	16.6667	0.06		1	0
1269	14	9	1	0	1	1	0	1	0	grade 9	FEMALE	PARENTS	YES	Yes	No	Yes	No	No	No	No	No	No	Yes	No	YES	NO	I DONâ€™T KNOW	YES	NO	YES	YES	16.6667	0.06		1	1
1270	14	8	1	1	1	0	1	1	0	grade 8	MALE	PARENTS	YES	No	Yes	No	No	N/A	N/A	N/A	N/A	N/A	N/A	N/A	NO	YES	NO	NO	YES	YES	NO	16.6667	0.06		1	1
1271	14	8	1	1	0	1	1	0	0	grade 8	FEMALE	PARENTS	YES	No	Yes	No	No	Yes	No	No	No	No	No	Yes	NO	YES	NO	YES	YES	NO	NO	16.6667	0.06		1	1
1272	13	8	0	1	0	1	1	1	0	grade 8	FEMALE	PARENTS	YES	Yes	No	No	Yes	Yes	No	No	No	No	No	Yes	NO	YES	NO	NO	YES	NO	NO	16.6667	0.06		1	0
1273	17	8	1	1	0	1	0	0	1	grade 8	FEMALE	PARENTS	YES	Yes	No	No	No	N/A	N/A	N/A	N/A	N/A	N/A	N/A	NO	NO	NO	I DONâ€™T KNOW	NO	I DONâ€™T KNOW	NO	16.6667	0.06		1	0
1274	13	8	0	1	0	0	1	0	0	grade 8	FEMALE	PARENTS	YES	No	Yes	No	Yes	Yes	No	No	No	No	No	Yes	NO	NO	NO	NO	YES	NO	NO	16.6667	0.06		0	0
1275	16	8	1	1	1	1	1	0	0	grade 8	MALE	PARENTS	YES	No	Yes	No	No	Yes	No	No	Yes	No	No	No	YES	YES	YES	NO	NO	NO	NO	16.6667	0.06		0	1
1276	14	8	0	0	0	0	0	0	0	grade 8	FEMALE	PARENTS	YES	No	No	No	Yes	No	No	No	No	Yes	Yes	No	YES	YES	NO	NO	YES	YES	NO	16.6667	0.06		1	0
1277	13	8	0	0	0	1	0	1	0	grade 8	MALE	PARENTS	YES	No	No	No	Yes	Yes	No	No	No	No	No	No	NO	NO	NO	NO	YES	NO	NO	16.6667	0.06
1278	15	8	0	0	0	0	1	0	0	grade 8	FEMALE	PARENTS	YES	No	Yes	Yes	No	No	No	No	No	Yes	Yes	No	NO	YES	NO	NO	YES	NO	NO	16.6667	0.06		1	1
1279	14	8	1	1	0	0	1	0	1	grade 8	FEMALE	PARENTS	YES	No	Yes	Yes	No	No	No	Yes	No	No	No	No	NO	I DONâ€™T KNOW	YES	NO	YES	NO	NO	16.6667	0.06		1	1
1280	15	8	1	0	0	0	1	0	0	grade 8	MALE	PARENTS	YES	Yes	Yes	Yes	No	No	No	No	No	Yes	Yes	No	NO	NO	NO	NO	YES	YES	NO	16.6667	0.06		0	0
1281	14	8	1	1	0	1	0	1	0	grade 8	FEMALE	PARENTS	YES	No	Yes	No	No	No	No	Yes	No	No	No	No	NO	NO	NO	I DONâ€™T KNOW	YES	NO	NO	16.6667	0.06		1	0
1282	15	8	0	0	0	0	1	0	0	grade 8	MALE	PARENTS	YES	No	Yes	No	No	Yes	No	No	No	No	No	No	NO	NO	NO	NO	YES	YES	NO	16.6667	0.06		0
1283	13	8	1	0	0	0	0	0	0	grade 8	FEMALE	PARENTS	YES	No	Yes	Yes	No	Yes	No	No	No	No	No	No	NO	NO	NO	NO	NO	I DONâ€™T KNOW	NO	16.6667	0.06		1	1
1284	14	8	1	0	0	0	0	0	0	grade 8	FEMALE	PARENTS	YES	No	Yes	Yes	No	No	No	No	No	Yes	Yes	No	NO	NO	NO	I DONâ€™T KNOW	YES	I DONâ€™T KNOW	NO	16.6667	0.06		1	1
1285	15	8	0	0	1	1	1	1	0	grade 8	FEMALE	PARENTS	YES	Yes	Yes	No	No	N/A	N/A	N/A	N/A	N/A	N/A	N/A	YES	NO	NO	NO	NO	NO	NO	16.6667	0.06		1
1286	13	8	0	0	0	0	1	0	0	grade 8	MALE	PARENTS	YES	No	Yes	No	Yes	No	No	No	Yes	No	Yes	Yes	NO	NO	NO	YES	NO	YES	NO	16.6667	0.06		1	1
1287	14	8	1	0	0	0	1	1	0	grade 8	MALE	PARENTS	YES	Yes	Yes	Yes	Yes	No	No	No	No	Yes	No	No	NO	NO	NO	NO	YES	NO	NO	16.6667	0.06		0	0
1288	15	8	0	1	0	0	0	0	0	grade 8	MALE	PARENTS	YES	No	No	Yes	No	N/A	N/A	N/A	N/A	N/A	N/A	N/A	NO	NO	NO	NO	YES	NO	YES	16.6667	0.06		0	0
1289	14	8	1	1	0	1	1	0	0	grade 8	FEMALE	PARENTS	YES	No	Yes	No	Yes	Yes	No	No	No	No	No	Yes	NO	NO	NO	NO	YES	NO	NO	16.6667	0.06		1	1
1290	16	8	1	0	0	0	0	0	0	grade 8	FEMALE	PARENTS	YES	Yes	Yes	Yes	Yes	No	No	Yes	No	No	No	No	NO	NO	NO	NO	NO	NO	NO	16.6667	0.06		0	1
1291	13	8	0	0	0	0	0	0	0	grade 8	FEMALE	PARENTS	YES	Yes	No	No	Yes	Yes	No	No	No	Yes	No	No	NO	NO	NO	NO	YES	YES	NO	16.6667	0.06		1	1
1292	14	8	1	1	0	1	1	1	0	grade 8	MALE	PARENTS	YES	No	Yes	Yes	No	Yes	No	No	No	No	No	No	NO	NO	NO	NO	NO	YES	NO	16.6667	0.06		1
1293	15	8	0	1	1	1	1	1	0	grade 8	FEMALE	PARENTS	YES	Yes	Yes	No	No	N/A	N/A	N/A	N/A	N/A	N/A	N/A	NO	NO	NO	NO	YES	NO	NO	16.6667	0.06		1
1294	13	10	1	0	0	0	1	0	0	grade 10	FEMALE	PARENTS	YES	No	Yes	Yes	Yes	Yes	No	No	Yes	No	Yes	Yes	NO	YES	NO	NO	YES	YES	NO	16.6667	0.06		1	1
1295	14	8	1	1	0	0	1	0	0	grade 8	FEMALE	PARENTS	YES	No	Yes	Yes	No	Yes	No	No	No	Yes	No	No	NO	NO	NO	NO	NO	NO	NO	16.6667	0.06		1	1
1296	13	8	1	1	0	0	0	0	0	grade 8	MALE	PARENTS	YES	No	Yes	No	No	Yes	No	No	No	No	No	No	NO	NO	I DONâ€™T KNOW	I DONâ€™T KNOW	I DONâ€™T KNOW	YES	NO	16.6667	0.06		1
1297	15	8	0	0	0	0	0	0	0	grade 8	FEMALE	PARENTS	YES	No	Yes	No	No	No	No	Yes	No	No	No	No	YES	I DONâ€™T KNOW	NO	YES	YES	NO	YES	16.6667	0.06
1298	13	8	0	0	0	0	0	0	0	grade 8	MALE	PARENTS	YES	No	Yes	No	No	Yes	No	No	No	Yes	No	No	NO	NO	NO	NO	NO	YES	NO	16.6667	0.06		1	1
1299	15	8	1	1	0	1	0	0	1	grade 8	FEMALE	PARENTS	YES	Yes	No	No	No	N/A	N/A	N/A	N/A	N/A	N/A	N/A	NO	NO	NO	NO	NO	NO	NO	16.6667	0.06		1	1
1300	15	8	0	1	1	1	1	1	1	grade 8	FEMALE	GUARDIANS	YES	No	Yes	No	No	N/A	N/A	N/A	N/A	N/A	N/A	N/A	NO	NO	NO	NO	YES	YES	NO	16.6667	0.06		1	0
1301	14	8	1	1	0	0	0	0	0	grade 8	FEMALE	PARENTS	YES	No	Yes	No	No	No	No	Yes	No	No	No	No	NO	NO	NO	NO	YES	I DONâ€™T KNOW	NO	16.6667	0.06		1
1302	15	8	0	0	0	0	0	0	0	grade 8	FEMALE	PARENTS	YES	No	No	Yes	No	Yes	No	No	No	No	No	No	NO	YES	NO	NO	YES	NO	NO	16.6667	0.06		1
1303	14	9	1	0	0	0	1	0	1	grade 9	FEMALE	PARENTS	YES	No	Yes	No	No	No	No	No	Yes	No	No	No	NO	YES	NO	YES	YES	NO	NO	16.6667	0.06		1	1
1304	14	8	0	1	1	0	1	0	0	grade 8	FEMALE	PARENTS	YES	No	Yes	No	No	Yes	No	No	Yes	No	No	No	NO	YES	NO	NO	YES	YES	NO	16.6667	0.06		1	1
1305	13	8	0	0	0	1	1	0	0	grade 8	FEMALE	PARENTS	YES	Yes	No	No	No	No	No	No	Yes	No	No	No	YES	NO	YES	NO	NO	YES	I DONâ€™T KNOW	16.6667	0.06		1	1
1306	13	8	0	1	1	1	1	0	0	grade 8	MALE	PARENTS	YES	No	Yes	No	No	Yes	No	No	No	Yes	No	No	NO	NO	NO	NO	YES	I DONâ€™T KNOW	I DONâ€™T KNOW	16.6667	0.06		1	1
1307	17	9	1	1	0	0	0	0	0	grade 9	MALE	PARENTS	YES	No	Yes	No	No	No	No	Yes	No	No	No	No	NO	I DONâ€™T KNOW	I DONâ€™T KNOW	I DONâ€™T KNOW	NO	I DONâ€™T KNOW	NO	16.6667	0.06
1308	13	8	1	0	0	0	0	0	0	grade 8	MALE	PARENTS	YES	No	Yes	No	No	Yes	No	No	No	No	No	No	NO	YES	YES	NO	YES	YES	NO	16.6667	0.06		1	1
1309	15	8	1	1	1	1	1	1	0	grade 8	FEMALE	PARENTS	YES	No	Yes	No	No	Yes	No	No	No	No	No	No	NO	NO	NO	NO	YES	NO	NO	16.6667	0.06		1
1310	14	8	1	1	1	1	1	1	0	grade 8	FEMALE	PARENTS	YES	No	Yes	No	No	No	No	No	No	No	Yes	No	NO	NO	NO	NO	YES	NO	NO	16.6667	0.06		1
1311	15	8	1	1	1	1	1	1	0	grade 8	FEMALE	PARENTS	YES	Yes	No	No	No	N/A	N/A	N/A	N/A	N/A	N/A	N/A	NO	YES	NO	NO	YES	NO	NO	16.6667	0.06		1	1
1312	13	9	0	0	0	0	0	0	0	grade 9	FEMALE	PARENTS	YES	No	No	No	Yes	No	No	Yes	No	No	No	No	NO	NO	I DONâ€™T KNOW	I DONâ€™T KNOW	YES	NO	NO	16.6667	0.06		1	1
1313	13	9	0	1	1	1	1	1	1	grade 9	FEMALE	PARENTS	YES	No	Yes	Yes	Yes	N/A	N/A	N/A	N/A	N/A	N/A	N/A	NO	NO	YES	YES	YES	YES	NO	16.6667	0.06		1	1
1314	13	9	0	0	0	0	1	0	0	grade 9	FEMALE	PARENTS	YES	Yes	No	No	No	No	No	Yes	No	No	No	No	NO	NO	NO	NO	YES	NO	I DONâ€™T KNOW	16.6667	0.06		0	1
1315	13	9	0	1	0	1	0	0	0	grade 9	FEMALE	PARENTS	YES	No	No	No	Yes	No	No	No	No	No	No	Yes	NO	NO	YES	NO	YES	YES	NO	16.6667	0.06
1316	13	9	1	1	1	1	1	1	1	grade 9	FEMALE	PARENTS	YES	Yes	No	No	No	N/A	N/A	N/A	N/A	N/A	N/A	N/A	NO	YES	NO	NO	YES	YES	I DONâ€™T KNOW	16.6667	0.06		1	1
1317	15	9	1	1	1	1	1	1	1	grade 9	FEMALE	PARENTS	YES	Yes	No	No	No	N/A	N/A	N/A	N/A	N/A	N/A	N/A	NO	NO	NO	I DONâ€™T KNOW	I DONâ€™T KNOW	YES	NO	16.6667	0.06		1	0
1318	14	9	0	1	0	0	1	0	0	grade 9	FEMALE	PARENTS	YES	No	Yes	No	No	No	No	Yes	No	No	No	No	NO	YES	NO	NO	YES	NO	NO	16.6667	0.06
1319	13	9	1	0	0	0	0	1	0	grade 9	FEMALE	PARENTS	YES	No	Yes	No	No	Yes	No	No	No	No	No	No	YES	YES	YES	YES	NO	YES	NO	16.6667	0.06			1
1320	14	9	0	1	1	1	1	1	1	grade 9	FEMALE	PARENTS	YES	No	Yes	No	No	N/A	N/A	N/A	N/A	N/A	N/A	N/A	NO	NO	YES	YES	YES	YES	NO	16.6667	0.06		1	0
1321	13	9	1	1	1	1	1	1	0	grade 9	FEMALE	PARENTS	YES	No	Yes	Yes	No	N/A	N/A	N/A	N/A	N/A	N/A	N/A	YES	YES	YES	YES	YES	NO	NO	16.6667	0.06		1	1
1322	19	9	1	1	1	0	1	1	0	grade 9	FEMALE	PARENTS	YES	No	Yes	No	No	No	No	Yes	No	No	No	No	NO	NO	NO	NO	YES	NO	NO	16.6667	0.06		1	1
1323	14	9	1	1	1	1	1	1	1	grade 9	MALE	PARENTS	YES	No	Yes	No	No	N/A	N/A	N/A	N/A	N/A	N/A	N/A	NO	I DONâ€™T KNOW	NO	NO	YES	YES	NO	16.6667	0.06		1	0
1324	14	9	1	1	1	1	1	1	0	grade 9	MALE	PARENTS	YES	Yes	Yes	No	No	N/A	N/A	N/A	N/A	N/A	N/A	N/A	NO	YES	NO	NO	YES	NO	NO	16.6667	0.06		1	0
1325	14	9	1	1	1	1	1	1	0	grade 9	FEMALE	PARENTS	YES	No	Yes	No	No	No	No	Yes	No	No	No	No	NO	NO	NO	NO	YES	NO	NO	16.6667	0.06		1	0
1326	13	9	0	1	0	1	1	1	1	grade 9	MALE	PARENTS	YES	Yes	No	No	No	N/A	N/A	N/A	N/A	N/A	N/A	N/A	NO	NO	NO	YES	YES	YES	NO	16.6667	0.06		1	1
1327	16	9	0	0	1	1	1	1	0	grade 9	MALE	PARENTS	YES	No	No	No	Yes	No	No	No	No	No	No	Yes	NO	NO	I DONâ€™T KNOW	NO	YES	YES	NO	16.6667	0.06			1
1328	14	9	1	1	1	1	1	0	0	grade 9	MALE	PARENTS	YES	Yes	No	No	Yes	Yes	Yes	No	No	No	No	No	NO	NO	NO	I DONâ€™T KNOW	YES	NO	NO	16.6667	0.06			1
1329	14	9	0	1	1	1	0	0	0	grade 9	FEMALE	PARENTS	YES	Yes	No	No	No	Yes	No	No	No	No	No	No	NO	NO	I DONâ€™T KNOW	I DONâ€™T KNOW	YES	YES	NO	16.6667	0.06		1	0
1330	15	9	1	1	1	1	1	1	1	grade 9	MALE	PARENTS	YES	Yes	No	No	No	N/A	N/A	N/A	N/A	N/A	N/A	N/A	NO	NO	NO	YES	YES	YES	NO	16.6667	0.06		1	0
1331	14	9	0	0	0	0	1	1	0	grade 9	MALE	PARENTS	YES	No	No	No	Yes	Yes	No	No	No	No	No	No	NO	NO	NO	NO	NO	NO	NO	16.6667	0.06		1	1
1332	13	9	0	1	1	1	1	0	1	grade 9	FEMALE	PARENTS	YES	No	No	No	Yes	Yes	No	No	No	No	No	No	NO	YES	YES	NO	YES	I DONâ€™T KNOW	NO	16.6667	0.06		0	1
1333	13	9	1	1	1	1	1	1	0	grade 9	FEMALE	PARENTS	YES	Yes	No	No	No	N/A	N/A	N/A	N/A	N/A	N/A	N/A	NO	NO	NO	NO	NO	YES	NO	16.6667	0.06		1	1
1334	14	9	0	0	0	0	1	1	0	grade 9	FEMALE	PARENTS	YES	Yes	No	No	No	Yes	No	No	No	No	No	No	NO	YES	YES	NO	YES	NO	NO	16.6667	0.06		1
1335	15	9	1	1	1	1	0	0	0	grade 9	MALE	PARENTS	YES	No	Yes	No	No	Yes	No	No	No	No	No	No	NO	NO	NO	NO	YES	NO	NO	16.6667	0.06		0	0
1336	14	9	0	0	0	0	0	0	0	grade 9	MALE	PARENTS	YES	No	No	No	Yes	No	No	No	No	Yes	No	No	NO	NO	NO	I DONâ€™T KNOW	YES	NO	NO	16.6667	0.06
1337	14	9	0	0	0	0	0	0	0	grade 9	MALE	PARENTS	YES	No	Yes	No	No	No	No	No	No	Yes	No	No	NO	NO	NO	NO	YES	NO	NO	16.6667	0.06
1338	14	9	0	1	0	1	1	1	1	grade 9	MALE	PARENTS	YES	Yes	No	No	No	N/A	N/A	N/A	N/A	N/A	N/A	N/A	YES	YES	I DONâ€™T KNOW	YES	YES	I DONâ€™T KNOW	I DONâ€™T KNOW	16.6667	0.06		1	1
1339	14	9	1	1	1	1	1	1	1	grade 9	FEMALE	PARENTS	YES	Yes	No	No	No	N/A	N/A	N/A	N/A	N/A	N/A	N/A	NO	YES	NO	NO	YES	NO	NO	16.6667	0.06		1	1
1340	14	9	0	0	0	0	0	0	0	grade 9	MALE	PARENTS	YES	No	No	No	Yes	Yes	No	No	No	No	No	No	NO	I DONâ€™T KNOW	I DONâ€™T KNOW	I DONâ€™T KNOW	I DONâ€™T KNOW	I DONâ€™T KNOW	NO	16.6667	0.06		1	1
1341	14	9	1	1	1	1	1	0	1	grade 9	FEMALE	PARENTS	YES	No	Yes	No	No	N/A	N/A	N/A	N/A	N/A	N/A	N/A	NO	NO	NO	NO	YES	YES	NO	16.6667	0.06		0	0
1342	13	9	0	1	1	0	1	0	1	grade 9	FEMALE	PARENTS	YES	No	Yes	No	No	Yes	No	No	No	No	No	No	NO	YES	NO	NO	YES	YES	NO	16.6667	0.06		1	0
1343	16	9	0	1	1	1	1	1	1	grade 9	FEMALE	PARENTS	YES	No	No	No	Yes	N/A	N/A	N/A	N/A	N/A	N/A	N/A	NO	NO	NO	YES	YES	YES	NO	16.6667	0.06		0	0
1344	15	9	1	1	0	0	1	0	1	grade 9	FEMALE	PARENTS	YES	Yes	No	No	No	No	No	No	No	No	No	Yes	NO	NO	I DONâ€™T KNOW	NO	YES	NO	NO	16.6667	0.06		1	0
1345	14	9	0	0	0	0	0	0	0	grade 9	FEMALE	PARENTS	YES	No	No	No	Yes	No	No	No	No	No	No	Yes	NO	NO	NO	NO	YES	NO	YES	16.6667	0.06			1
1346	14	9	0	0	0	1	1	1	0	grade 9	FEMALE	PARENTS	YES	No	Yes	No	No	Yes	No	No	No	No	No	No	NO	YES	NO	YES	YES	YES	NO	16.6667	0.06		1	1
1347	15	9	0	0	0	0	0	0	1	grade 9	FEMALE	PARENTS	YES	No	No	No	Yes	No	No	No	No	No	No	Yes	NO	YES	YES	YES	NO	YES	NO	16.6667	0.06		1	1
1348	13	9	0	0	0	1	0	0	0	grade 9	MALE	PARENTS	YES	No	Yes	No	No	No	No	No	No	No	No	Yes	NO	YES	YES	YES	YES	NO	YES	16.6667	0.06
1349	15	9	0	0	0	0	1	0	0	grade 9	MALE	PARENTS	YES	Yes	Yes	Yes	Yes	Yes	Yes	No	No	Yes	No	No	NO	YES	NO	NO	NO	YES	NO	16.6667	0.06		1	1
1350	15	9	1	1	1	1	1	1	0	grade 9	FEMALE	PARENTS	YES	No	No	Yes	No	N/A	N/A	N/A	N/A	N/A	N/A	N/A	YES	YES	NO	YES	YES	NO	YES	16.6667	0.06		1	0
1351	14	9	1	1	1	1	1	1	1	grade 9	MALE	PARENTS	YES	Yes	Yes	Yes	Yes	N/A	N/A	N/A	N/A	N/A	N/A	N/A	NO	YES	NO	NO	YES	YES	NO	16.6667	0.06		1	0
1352	14	9	0	1	0	1	1	1	1	grade 9	FEMALE	PARENTS	YES	Yes	Yes	Yes	Yes	N/A	N/A	N/A	N/A	N/A	N/A	N/A	NO	NO	NO	NO	YES	NO	NO	16.6667	0.06		1	1
1353	13	9	1	1	1	1	1	1	0	grade 9	MALE	PARENTS	YES	No	Yes	No	No	N/A	N/A	N/A	N/A	N/A	N/A	N/A	NO	YES	YES	NO	YES	NO	NO	16.6667	0.06		1	1
1354	13	9	1	1	1	1	1	1	0	grade 9	MALE	PARENTS	YES	No	Yes	No	No	N/A	N/A	N/A	N/A	N/A	N/A	N/A	NO	YES	YES	NO	YES	NO	NO	16.6667	0.06		1	1
1355	13	8	0	0	0	0	0	0	0	grade 8	FEMALE	PARENTS	YES	No	Yes	No	No	Yes	No	Yes	Yes	Yes	Yes	Yes	NO	NO	NO	NO	YES	NO	NO	16.6667	0.06		0	1
1356	14	8	0	0	0	0	1	0	0	grade 8	FEMALE	PARENTS	YES	No	Yes	No	No	No	No	No	No	Yes	No	No	NO	YES	YES	NO	YES	YES	NO	16.6667	0.06		0	1
1357	14	8	1	0	0	0	1	0	0	grade 8	MALE	PARENTS	YES	No	No	Yes	No	No	No	No	No	No	No	Yes	NO	NO	NO	NO	NO	NO	NO	16.6667	0.06		1	1
1358	13	8	1	1	1	0	1	1	1	grade 8	MALE	PARENTS	YES	No	No	No	Yes	N/A	N/A	N/A	N/A	N/A	N/A	N/A	NO	YES	NO	I DONâ€™T KNOW	NO	NO	NO	16.6667	0.06		1	1
1359	13	8	1	1	1	1	1	0	1	grade 8	FEMALE	PARENTS	YES	Yes	No	No	No	N/A	N/A	N/A	N/A	N/A	N/A	N/A	I DONâ€™T KNOW	YES	YES	NO	YES	I DONâ€™T KNOW	NO	16.6667	0.06			1
1360	14	8	1	1	1	1	1	1	0	grade 8	FEMALE	PARENTS	YES	No	Yes	No	No	N/A	N/A	N/A	N/A	N/A	N/A	N/A	NO	NO	NO	NO	YES	I DONâ€™T KNOW	NO	16.6667	0.06			1
1361	13	8	1	1	1	1	1	1	0	grade 8	MALE	PARENTS	YES	No	No	Yes	No	No	No	No	Yes	No	No	No	NO	YES	NO	NO	YES	NO	NO	16.6667	0.06		1	1
1362	13	8	1	0	0	0	0	0	0	grade 8	FEMALE	PARENTS	YES	No	Yes	No	No	No	No	No	No	Yes	No	No	NO	I DONâ€™T KNOW	I DONâ€™T KNOW	NO	YES	NO	NO	16.6667	0.06
1363	14	8	0	0	0	0	0	0	0	grade 8	MALE	PARENTS	YES	No	Yes	No	No	No	No	Yes	No	No	No	No	YES	I DONâ€™T KNOW	NO	NO	NO	NO	YES	16.6667	0.06		1
1364	13	8	0	0	0	0	0	0	0	grade 8	MALE	PARENTS	YES	No	Yes	No	No	No	No	No	Yes	No	No	No	NO	I DONâ€™T KNOW	I DONâ€™T KNOW	NO	YES	YES	NO	16.6667	0.06			1
1365	13	8	0	0	0	0	0	1	0	grade 8	MALE	PARENTS	YES	No	Yes	No	No	Yes	No	No	No	No	No	No	YES	YES	NO	I DONâ€™T KNOW	YES	NO	NO	16.6667	0.06		1	1
1366	13	8	0	0	0	0	1	0	0	grade 8	FEMALE	PARENTS	YES	Yes	Yes	Yes	Yes	No	No	No	No	No	Yes	No	NO	NO	NO	YES	YES	I DONâ€™T KNOW	NO	16.6667	0.06		1	1
1367	13	8	0	1	0	0	1	0	0	grade 8	MALE	PARENTS	YES	Yes	Yes	Yes	Yes	Yes	No	No	No	No	Yes	Yes	NO	YES	NO	I DONâ€™T KNOW	NO	YES	NO	16.6667	0.06			1
1368	13	8	0	1	0	1	0	0	0	grade 8	MALE	PARENTS	YES	No	Yes	No	No	No	No	No	No	Yes	No	No	NO	YES	NO	NO	YES	NO	NO	16.6667	0.06		0
1369	13	8	0	0	0	0	0	0	0	grade 8	MALE	PARENTS	YES	Yes	Yes	Yes	Yes	Yes	No	Yes	Yes	Yes	No	No	NO	NO	NO	NO	NO	YES	NO	16.6667	0.06		0	1
1370	13	8	0	0	0	0	0	0	0	grade 8	MALE	PARENTS	YES	No	No	No	Yes	No	No	No	Yes	No	No	No	NO	YES	NO	NO	YES	NO	NO	16.6667	0.06		1	1
1371	13	8	0	0	0	0	0	0	0	grade 8	MALE	PARENTS	YES	No	Yes	No	No	No	No	No	No	No	Yes	No	NO	NO	NO	NO	NO	YES	NO	16.6667	0.06		1	1
1372	13	8	1	1	1	1	1	1	1	grade 8	MALE	PARENTS	YES	No	No	No	Yes	N/A	N/A	N/A	N/A	N/A	N/A	N/A	NO	YES	NO	YES	NO	YES	YES	16.6667	0.06		0	1
1373	13	8	1	0	0	0	0	0	0	grade 8	FEMALE	PARENTS	YES	No	Yes	No	No	Yes	No	No	No	No	No	No	NO	YES	YES	NO	YES	NO	NO	16.6667	0.06		1	1
1374	14	8	1	1	0	0	1	0	0	grade 8	MALE	PARENTS	YES	No	No	Yes	No	Yes	No	No	No	No	No	No	NO	NO	NO	NO	YES	NO	NO	16.6667	0.06			1
1375	13	8	1	1	1	1	1	1	0	grade 8	MALE	PARENTS	YES	No	Yes	No	No	N/A	N/A	N/A	N/A	N/A	N/A	N/A	YES	YES	NO	NO	YES	YES	YES	16.6667	0.06		1	0
1376	14	8	1	1	0	0	1	0	0	grade 8	MALE	PARENTS	YES	No	No	Yes	No	Yes	No	No	No	No	No	No	NO	I DONâ€™T KNOW	I DONâ€™T KNOW	NO	YES	NO	NO	16.6667	0.06		0	1
1377	13	8	0	0	1	0	1	0	1	grade 8	MALE	PARENTS	YES	No	No	No	Yes	Yes	No	No	No	No	No	No	NO	I DONâ€™T KNOW	I DONâ€™T KNOW	NO	I DONâ€™T KNOW	YES	NO	16.6667	0.06		0	1
1378	14	8	1	1	0	0	1	0	0	grade 8	MALE	PARENTS	YES	Yes	No	No	No	N/A	N/A	N/A	N/A	N/A	N/A	N/A	NO	YES	I DONâ€™T KNOW	YES	YES	NO	NO	16.6667	0.06		0	1
1379	13	8	0	0	0	0	1	0	0	grade 8	MALE	PARENTS	YES	No	Yes	Yes	Yes	Yes	No	No	No	No	No	No	NO	YES	NO	NO	YES	I DONâ€™T KNOW	NO	16.6667	0.06		1	1
1380	13	8	0	0	0	0	1	0	1	grade 8	MALE	PARENTS	YES	No	Yes	No	No	Yes	No	No	No	No	No	No	I DONâ€™T KNOW	I DONâ€™T KNOW	I DONâ€™T KNOW	I DONâ€™T KNOW	I DONâ€™T KNOW	I DONâ€™T KNOW	I DONâ€™T KNOW	16.6667	0.06			1
1381	14	8	0	0	0	0	0	0	0	grade 8	MALE	PARENTS	YES	No	Yes	No	No	Yes	No	Yes	Yes	Yes	Yes	No	NO	NO	NO	NO	NO	NO	NO	16.6667	0.06		0	1
1382	15	9	1	0	0	0	1	0	0	grade 9	FEMALE	PARENTS	YES	No	No	Yes	No	Yes	No	No	No	No	No	No	NO	NO	NO	NO	YES	YES	NO	16.6667	0.06		1	1
1383	15	9	1	1	1	1	1	1	1	grade 9	FEMALE	PARENTS	YES	No	No	Yes	No	N/A	N/A	N/A	N/A	N/A	N/A	N/A	NO	YES	NO	NO	YES	YES	YES	16.6667	0.06		1	1
1384	14	9	0	0	0	0	0	0	0	grade 9	FEMALE	PARENTS	YES	No	No	Yes	No	Yes	No	No	No	No	No	No	NO	YES	NO	NO	YES	YES	NO	16.6667	0.06		1	1
1385	14	9	1	0	0	0	0	0	0	grade 9	FEMALE	PARENTS	YES	No	No	Yes	No	No	No	No	No	No	No	Yes	I DONâ€™T KNOW	I DONâ€™T KNOW	I DONâ€™T KNOW	NO	NO	NO	NO	16.6667	0.06		1
1386	14	9	0	1	0	1	1	1	0	grade 9	MALE	PARENTS	YES	Yes	No	No	No	Yes	No	No	No	No	No	No	NO	NO	NO	NO	YES	YES	NO	16.6667	0.06
1387	15	9	1	0	0	0	0	0	0	grade 9	MALE	PARENTS	YES	No	Yes	No	No	No	No	No	No	Yes	No	No	NO	NO	NO	NO	I DONâ€™T KNOW	YES	NO	16.6667	0.06		1	1
1388	14	9	1	1	0	1	1	0	1	grade 9	MALE	PARENTS	YES	No	Yes	No	No	Yes	No	No	No	No	No	No	NO	YES	NO	NO	YES	NO	NO	16.6667	0.06		1	1
1389	15	9	0	0	0	1	1	0	0	grade 9	FEMALE	PARENTS	YES	Yes	Yes	Yes	No	No	No	No	No	No	No	Yes	NO	I DONâ€™T KNOW	NO	NO	YES	I DONâ€™T KNOW	NO	16.6667	0.06			1
1390	15	9	1	1	0	0	1	1	0	grade 9	FEMALE	GUARDIANS	YES	Yes	Yes	No	Yes	N/A	N/A	N/A	N/A	N/A	N/A	N/A	YES	YES	I DONâ€™T KNOW	YES	YES	NO	NO	16.6667	0.06			1
1391	14	9	0	1	0	0	1	0	0	grade 9	FEMALE	PARENTS	YES	No	Yes	No	No	Yes	No	No	No	No	No	No	NO	NO	NO	NO	YES	YES	NO	16.6667	0.06		1	1
1392	13	9	0	0	0	0	0	0	0	grade 9	FEMALE	PARENTS	YES	No	Yes	No	No	Yes	No	No	No	No	No	No	NO	NO	NO	NO	NO	I DONâ€™T KNOW	NO	16.6667	0.06
1393	14	9	0	0	0	0	0	0	0	grade 9	MALE	PARENTS	YES	No	No	Yes	Yes	Yes	No	No	No	No	No	No	NO	YES	NO	YES	NO	YES	NO	16.6667	0.06		1	1
1394	17	9	0	0	0	0	1	0	0	grade 9	MALE	PARENTS	YES	No	No	Yes	No	No	No	No	No	No	Yes	No	YES	YES	NO	YES	YES	YES	YES	16.6667	0.06		1	1
1395	14	9	1	1	0	1	1	0	0	grade 9	MALE	PARENTS	YES	Yes	No	No	No	Yes	No	No	No	No	No	No	NO	NO	NO	I DONâ€™T KNOW	YES	NO	NO	16.6667	0.06		1
1396	16	11	1	1	1	1	1	1	1	grade 11	MALE	PARENTS	YES	No	Yes	No	No	N/A	N/A	N/A	N/A	N/A	N/A	N/A	NO	YES	NO	YES	I DONâ€™T KNOW	YES	NO	16.6667	0.06		1	1
1397	13	8	0	1	0	1	0	0	0	grade 8	MALE	PARENTS	YES	No	Yes	No	No	Yes	No	No	No	No	No	No	NO	YES	YES	NO	NO	YES	NO	16.6667	0.06		1	0
1398	13	8	1	0	0	0	0	0	0	grade 8	MALE	PARENTS	YES	Yes	No	No	No	Yes	No	No	No	No	No	No	NO	YES	NO	I DONâ€™T KNOW	YES	YES	NO	16.6667	0.06		1	1
1399	15	11	0	1	0	1	1	0	0	grade 11	MALE	PARENTS	YES	Yes	No	No	No	Yes	No	No	No	No	No	No	NO	NO	NO	NO	YES	YES	YES	16.6667	0.06		1	1
1400	13	8	0	1	1	0	1	0	0	grade 8	FEMALE	PARENTS	YES	No	No	No	Yes	Yes	No	No	No	No	No	No	NO	NO	NO	I DONâ€™T KNOW	YES	YES	NO	16.6667	0.06		0
1401	13	8	1	0	0	0	0	1	0	grade 8	FEMALE	PARENTS	YES	No	No	Yes	No	Yes	No	No	No	No	No	No	NO	YES	NO	NO	YES	I DONâ€™T KNOW	NO	16.6667	0.06		1	1
1402	15	9	1	1	1	1	1	1	0	grade 9	MALE	PARENTS	YES	No	No	Yes	No	N/A	N/A	N/A	N/A	N/A	N/A	N/A	NO	NO	NO	NO	YES	NO	NO	16.6667	0.06		1	1
1403	15	8	1	1	1	1	1	1	0	grade 8	MALE	PARENTS	YES	No	No	Yes	No	N/A	N/A	N/A	N/A	N/A	N/A	N/A	NO	NO	NO	YES	YES	YES	NO	16.6667	0.06		1	1
1404	13	8	0	0	0	0	0	0	0	grade 8	MALE	PARENTS	YES	No	Yes	Yes	Yes	No	Yes	No	No	No	No	No	NO	NO	NO	NO	YES	NO	NO	16.6667	0.06		1	1
1405	14	9	1	1	0	0	1	0	0	grade 9	MALE	PARENTS	YES	Yes	Yes	Yes	Yes	Yes	No	No	No	No	No	No	NO	I DONâ€™T KNOW	NO	NO	YES	NO	NO	16.6667	0.06
1406	14	9	1	0	0	0	0	0	0	grade 9	FEMALE	PARENTS	YES	No	Yes	No	No	No	No	No	No	Yes	No	No	NO	NO	NO	NO	YES	NO	NO	16.6667	0.06		0	1
1407	17	12	1	1	0	1	1	1	0	grade 12	FEMALE	PARENTS	YES	No	No	Yes	No	Yes	No	No	No	No	No	No	NO	NO	I DONâ€™T KNOW	NO	YES	NO	NO	16.6667	0.06		0	0
1408	14	8	0	0	0	0	0	0	0	grade 8	MALE	PARENTS	YES	No	Yes	No	No	No	No	No	No	Yes	No	No	NO	NO	NO	NO	YES	NO	NO	16.6667	0.06
1409	20	12	1	1	0	0	0	0	0	grade 12	FEMALE	GUARDIANS	YES	Yes	Yes	Yes	Yes	No	No	No	No	No	No	Yes	NO	NO	NO	NO	YES	NO	NO	16.6667	0.06		1	1
